# Supplementary material for: Impaired IL-23–dependent induction of IFN-γ underlies mycobacterial disease in patients with inherited TYK2 deficiency
Source: J Exp Med. 2022 Sep 12;219(10):e20220094. doi: 10.1084/jem.20220094 (PMC9472563; doi:10.1084/jem.20220094)
Supplement: Table S1 — lists the differentially expressed genes between cytokine stimulated and non-stimulated samples in EBV-B cells from controls and patients. [file JEM_20220094_TableS1.xls]

## Sheet: Control_IFNvsNS_FDR0.05_ann
Lists of 531 differentially expressed genes (DEG) between IFN-a and non-stimulated samples (FDR < 0.05, fold-change > 2) in healthy control
ID	symbol	Pathways	baseMean	log2FoldChange	lfcSE	stat	pvalue	padj
ENSG00000115290	GRB14	ND	10.9744	16.3114	4.97705	3.27732	0.00104798	0.00617062
ENSG00000117594	HSD11B1	ND	5.09201	6.62131	1.2306	5.38055	7.42571e-08	9.96711e-07
ENSG00000169248	CXCL11	HALLMARK_INTERFERON_ALPHA_RESPONSE	21.496	6.38456	0.66704	9.57148	1.05381e-21	4.42169e-20
ENSG00000134321	RSAD2	HALLMARK_INTERFERON_ALPHA_RESPONSE	1484.61	6.27468	0.39448	15.9062	5.73671e-57	7.44556e-55
ENSG00000187513	GJA4	ND	3.28132	6.15901	1.33378	4.61771	3.8799e-06	3.95348e-05
ENSG00000136689	IL1RN	ISG	32.5364	6.09598	0.751227	8.1147	4.86994e-16	1.43154e-14
ENSG00000185745	IFIT1	ISG	6924.44	5.97168	0.289429	20.6326	1.39812e-94	5.49029e-92
ENSG00000198795	ZNF521	ND	3.37141	5.90857	1.21865	4.84847	1.2442e-06	1.37879e-05
ENSG00000168062	BATF2	HALLMARK_INTERFERON_ALPHA_RESPONSE	31.1747	5.86551	0.893158	6.56717	5.12818e-11	1.00176e-09
ENSG00000140511	HAPLN3	ND	551.339	5.85421	0.245863	23.8109	2.57776e-125	1.87992e-122
ENSG00000134326	CMPK2	ISG	1539.21	5.70476	0.419308	13.6052	3.731e-42	3.4012e-40
ENSG00000170775	GPR37	ND	3.22475	5.64156	1.57774	3.57572	0.000349259	0.00235013
ENSG00000121380	BCL2L14	ND	268.339	5.47495	0.328476	16.6677	2.24959e-62	3.37769e-60
ENSG00000158163	DZIP1L	ND	8.78042	5.43986	1.25619	4.33045	1.48803e-05	0.000136055
ENSG00000119922	IFIT2	HALLMARK_INTERFERON_ALPHA_RESPONSE	12614.6	5.39601	0.175389	30.7659	7.49139e-208	1.63901e-204
ENSG00000121858	TNFSF10	HALLMARK_INTERFERON_GAMMA_RESPONSE	3580.02	5.24454	0.29408	17.8337	3.86729e-71	7.31205e-69
ENSG00000114698	PLSCR4	ND	6.45379	5.19837	0.925452	5.61712	1.94171e-08	2.80541e-07
ENSG00000149131	SERPING1	HALLMARK_INTERFERON_GAMMA_RESPONSE	8.30712	5.17515	0.639117	8.09733	5.61767e-16	1.64502e-14
ENSG00000183695	MRGPRX2	ND	9.28421	5.09908	1.34713	3.78513	0.000153626	0.00112735
ENSG00000092054	MYH7	ND	12.365	5.09408	0.670213	7.60068	2.94586e-14	7.71211e-13
ENSG00000089692	LAG3	ND	257.365	5.09048	0.405919	12.5406	4.47356e-36	3.20152e-34
ENSG00000138755	CXCL9	HALLMARK_INTERFERON_GAMMA_RESPONSE	502.605	4.89287	0.741335	6.60008	4.10942e-11	8.17347e-10
ENSG00000197153	H3C12	ND	4.86727	4.87074	1.22934	3.96208	7.42997e-05	0.000588062
ENSG00000135114	OASL	ISG	988.801	4.75753	0.256325	18.5605	6.70806e-77	1.60522e-74
ENSG00000122859	NEUROG3	ND	19.8809	4.71654	1.43121	3.29548	0.000982522	0.00583682
ENSG00000107201	DDX58	ISG	4036.88	4.60869	0.247137	18.6483	1.30284e-77	3.21821e-75
ENSG00000108691	CCL2	HALLMARK_INTERFERON_GAMMA_RESPONSE	2.71137	4.54537	1.7191	2.64405	0.00819212	0.0361772
ENSG00000169245	CXCL10	HALLMARK_INTERFERON_ALPHA_RESPONSE	3650.51	4.46628	1.0347	4.3165	1.5852e-05	0.000144079
ENSG00000196358	NTNG2	ISG	14.0266	4.46338	0.766434	5.82357	5.76036e-09	8.82198e-08
ENSG00000019991	HGF	ND	413.774	4.42732	0.769011	5.75716	8.55386e-09	1.28308e-07
ENSG00000181381	DDX60L	ND	753.338	4.37069	0.270306	16.1694	8.28437e-59	1.13281e-56
ENSG00000184500	PROS1	ND	2.87428	4.36443	1.43148	3.0489	0.00229679	0.0122094
ENSG00000008118	CAMK1G	ND	17.745	4.35623	0.670776	6.49432	8.34076e-11	1.59474e-09
ENSG00000125144	MT1G	ND	92.0549	4.35078	0.521198	8.34765	6.96361e-17	2.18989e-15
ENSG00000204010	IFIT1B	ND	9.52868	4.28036	0.888487	4.81759	1.45306e-06	1.59638e-05
ENSG00000100346	CACNA1I	ND	3.39329	4.25422	1.10064	3.86523	0.000110983	0.000846338
ENSG00000205358	MT1H	ND	41.2497	4.20951	0.805854	5.22366	1.75423e-07	2.22034e-06
ENSG00000104213	PDGFRL	ISG	24.4047	4.17207	0.5235	7.96957	1.59226e-15	4.54105e-14
ENSG00000181449	SOX2	ND	16.6435	4.13746	1.31846	3.13809	0.00170051	0.00940532
ENSG00000100336	APOL4	ND	37.5708	4.1365	0.556251	7.43639	1.03473e-13	2.61932e-12
ENSG00000205364	MT1M	ND	13.1491	4.11986	0.943787	4.36525	1.26979e-05	0.000118002
ENSG00000171860	C3AR1	HALLMARK_INFLAMMATORY_RESPONSE	8.05625	4.09786	0.684114	5.99002	2.09816e-09	3.42939e-08
ENSG00000141837	CACNA1A	ISG	234.11	4.05077	0.89031	4.54984	5.36874e-06	5.33911e-05
ENSG00000148948	LRRC4C	ND	103.208	4.03594	0.528566	7.63565	2.24692e-14	5.92283e-13
ENSG00000119917	IFIT3	HALLMARK_INTERFERON_ALPHA_RESPONSE	13807.6	3.97663	0.245876	16.1733	7.78235e-59	1.07375e-56
ENSG00000096696	DSP	ND	12.5597	3.94321	0.707211	5.57571	2.4652e-08	3.51531e-07
ENSG00000165309	ARMC3	ND	15.4015	3.87884	1.29009	3.00664	0.00264155	0.0138073
ENSG00000114737	CISH	ND	342.124	3.87537	0.302365	12.8168	1.31979e-37	1.00062e-35
ENSG00000154451	GBP5	ND	1452.8	3.83409	0.326188	11.7542	6.71722e-32	4.11497e-30
ENSG00000130589	HELZ2	ISG	3055.83	3.81367	0.156435	24.3786	2.88205e-131	2.32308e-128
ENSG00000198963	RORB	ND	8.34338	3.80915	1.29102	2.95051	0.00317255	0.0161528
ENSG00000214872	SMTNL1	ND	65.1963	3.7529	0.382453	9.8127	9.92751e-23	4.36896e-21
ENSG00000162843	WDR64	ND	9.04121	3.67367	0.816858	4.49731	6.88176e-06	6.7002e-05
ENSG00000221963	APOL6	HALLMARK_INTERFERON_GAMMA_RESPONSE	5410.43	3.59449	0.268001	13.4122	5.12649e-41	4.48641e-39
ENSG00000177409	SAMD9L	ISG	10160.8	3.55608	0.137606	25.8425	2.95478e-147	2.82828e-144
ENSG00000146285	SCML4	ND	13.1083	3.51641	0.623291	5.64169	1.68389e-08	2.44212e-07
ENSG00000177707	NECTIN3	ND	8.10462	3.50658	1.01602	3.4513	0.000557891	0.00355856
ENSG00000132530	XAF1	ISG	4224.24	3.45632	0.53124	6.50613	7.71106e-11	1.48174e-09
ENSG00000136514	RTP4	ISG	229.256	3.39582	0.24726	13.7338	6.36902e-43	5.94765e-41
ENSG00000177721	ANXA2R	ND	135.041	3.37621	0.495004	6.82056	9.0684e-12	1.91827e-10
ENSG00000168016	TRANK1	ISG	2584.38	3.37536	0.331173	10.1921	2.14993e-24	1.01938e-22
ENSG00000124256	ZBP1	ISG	623.196	3.35581	0.306667	10.9429	7.1889e-28	3.80962e-26
ENSG00000141753	IGFBP4	ND	476.491	3.3538	0.247948	13.5262	1.09486e-41	9.69235e-40
ENSG00000157152	SYN2	ND	42.0053	3.30088	0.480404	6.87105	6.37299e-12	1.36507e-10
ENSG00000138646	HERC5	ISG	2816.02	3.27808	0.169226	19.371	1.35565e-83	4.15235e-81
ENSG00000184557	SOCS3	HALLMARK_INTERFERON_GAMMA_RESPONSE	2299.67	3.25972	0.301397	10.8154	2.91169e-27	1.51675e-25
ENSG00000197261	C6orf141	ND	9.98621	3.23959	0.90321	3.58675	0.000334822	0.00226493
ENSG00000163016	ALMS1P1	ND	4.07145	3.23669	1.20694	2.68174	0.00732413	0.0328347
ENSG00000158714	SLAMF8	ND	4.34399	3.23592	1.00112	3.23229	0.00122802	0.00709705
ENSG00000162614	NEXN	ISG	435.068	3.23042	0.529169	6.1047	1.02993e-09	1.73715e-08
ENSG00000126709	IFI6	ISG	1204.63	3.2249	0.279714	11.5293	9.39273e-31	5.51148e-29
ENSG00000213512	GBP7	ND	18.1266	3.22409	0.343071	9.39773	5.57505e-21	2.24689e-19
ENSG00000177679	SRRM3	ND	5.37352	3.20194	0.911966	3.51103	0.000446372	0.00290531
ENSG00000100453	GZMB	ND	60.0155	3.19909	0.705516	4.53439	5.77702e-06	5.71914e-05
ENSG00000114019	AMOTL2	ND	38.1454	3.18533	0.726813	4.3826	1.17273e-05	0.000109648
ENSG00000113263	ITK	ND	175.747	3.17965	0.456401	6.96679	3.24243e-12	7.20724e-11
ENSG00000165949	IFI27	HALLMARK_INTERFERON_ALPHA_RESPONSE	60.9619	3.17601	0.455864	6.96699	3.23783e-12	7.20724e-11
ENSG00000006468	ETV1	ND	28.4519	3.13717	1.20451	2.60452	0.00920025	0.0398704
ENSG00000167780	SOAT2	ND	23.4151	3.13554	1.2185	2.57328	0.0100741	0.043061
ENSG00000188313	PLSCR1	ISG	1763.15	3.12798	0.229963	13.6021	3.89072e-42	3.52582e-40
ENSG00000101342	TLDC2	ND	63.4897	3.09806	0.261428	11.8505	2.13883e-32	1.33698e-30
ENSG00000137628	DDX60	HALLMARK_INTERFERON_ALPHA_RESPONSE	1393.89	3.0851	0.210449	14.6596	1.16953e-48	1.29793e-46
ENSG00000137393	RNF144B	HALLMARK_INFLAMMATORY_RESPONSE	29.0436	3.07845	0.466849	6.59411	4.27803e-11	8.47581e-10
ENSG00000197272	IL27	ND	18.7648	3.07419	0.547516	5.61479	1.96796e-08	2.84065e-07
ENSG00000187608	ISG15	ISG	2451.21	3.04756	0.235625	12.934	2.89536e-38	2.23952e-36
ENSG00000188306	LRRIQ4	ND	9.93824	3.04293	0.956171	3.18241	0.00146053	0.00822052
ENSG00000165899	OTOGL	ND	53.2317	3.03637	0.569502	5.33161	9.73436e-08	1.28852e-06
ENSG00000142089	IFITM3	ISG	137.958	3.0239	0.301614	10.0257	1.17503e-23	5.35581e-22
ENSG00000166750	SLFN5	ND	6733.22	3.01271	0.348995	8.63253	6.00108e-18	2.01549e-16
ENSG00000152778	IFIT5	ISG	1833.1	3.00679	0.1651	18.2119	4.15557e-74	8.83925e-72
ENSG00000173578	XCR1	ND	15.4691	3.00344	1.00259	2.99569	0.00273822	0.01423
ENSG00000213886	UBD	ND	2.21417	2.98185	1.08692	2.74339	0.00608082	0.0280252
ENSG00000104332	SFRP1	ND	3.31136	2.98145	1.00704	2.9606	0.00307042	0.0156902
ENSG00000198673	TAFA2	ND	111.69	2.96979	0.206582	14.3758	7.33906e-47	7.85998e-45
ENSG00000163840	DTX3L	ND	6951.62	2.95747	0.134644	21.9651	6.20895e-107	3.16967e-104
ENSG00000187510	PLEKHG7	ND	125.666	2.9468	0.336708	8.75181	2.09965e-18	7.25872e-17
ENSG00000111335	OAS2	ISG	8305.97	2.92591	0.205779	14.2187	7.01324e-46	7.25728e-44
ENSG00000243649	CFB	HALLMARK_INTERFERON_GAMMA_RESPONSE	6.94323	2.91919	0.669737	4.35871	1.30831e-05	0.000121214
ENSG00000154330	PGM5	ND	14.5173	2.90996	0.992546	2.93182	0.00336983	0.0170326
ENSG00000184979	USP18	ISG	1536.72	2.90493	0.452226	6.42364	1.33056e-10	2.4942e-09
ENSG00000189167	ZAR1L	ND	5.72271	2.89369	0.66801	4.3318	1.47893e-05	0.000135303
ENSG00000205413	SAMD9	ISG	5305.15	2.88179	0.152254	18.9274	6.77758e-80	1.85355e-77
ENSG00000113916	BCL6	ND	121.533	2.87762	0.338975	8.48918	2.08107e-17	6.70979e-16
ENSG00000088881	EBF4	ND	6.26245	2.87539	0.936616	3.06998	0.00214077	0.0114837
ENSG00000160233	LRRC3	ND	194.806	2.85153	0.434184	6.56756	5.11461e-11	1.00039e-09
ENSG00000127311	HELB	ND	735.3	2.85039	0.100221	28.4411	6.27329e-178	1.06751e-174
ENSG00000138642	HERC6	ISG	711.181	2.8293	0.212587	13.3089	2.05403e-40	1.7574e-38
ENSG00000108771	DHX58	ISG	830.418	2.80027	0.281477	9.94851	2.5598e-23	1.15304e-21
ENSG00000059378	PARP12	ISG	1457.51	2.77856	0.179846	15.4497	7.58138e-54	9.51712e-52
ENSG00000089127	OAS1	ISG	2773.91	2.74893	0.232726	11.8119	3.38962e-32	2.09507e-30
ENSG00000185507	IRF7	ISG	3054.55	2.74856	0.190032	14.4637	2.0558e-47	2.21723e-45
ENSG00000141574	SECTM1	HALLMARK_INTERFERON_GAMMA_RESPONSE	25.246	2.7404	0.365058	7.50676	6.06088e-14	1.54447e-12
ENSG00000060656	PTPRU	ND	24.0928	2.73489	0.632511	4.32386	1.53324e-05	0.000139771
ENSG00000073861	TBX21	ND	934.989	2.72672	0.702031	3.88404	0.000102735	0.000789852
ENSG00000162654	GBP4	HALLMARK_INTERFERON_ALPHA_RESPONSE	4078.14	2.72461	0.378518	7.19809	6.10626e-13	1.44764e-11
ENSG00000170581	STAT2	ISG	6164.01	2.71065	0.130045	20.8439	1.73134e-96	6.97775e-94
ENSG00000122643	NT5C3A	ISG	4176.83	2.71026	0.0688919	39.3407	0	0
ENSG00000196083	IL1RAP	ND	62.6751	2.6975	0.30591	8.81795	1.16572e-18	4.08537e-17
ENSG00000117228	GBP1	ND	6293.05	2.69239	0.203807	13.2105	7.63175e-40	6.35218e-38
ENSG00000183598	H3C13	ND	2.97492	2.69021	0.989065	2.71996	0.00652907	0.0298575
ENSG00000184898	RBM43	ISG	552.005	2.6557	0.137854	19.2646	1.06577e-82	3.07968e-80
ENSG00000091137	SLC26A4	ND	11.4598	2.6556	0.877111	3.02767	0.00246449	0.0129793
ENSG00000135362	PRR5L	ND	48.2276	2.65166	0.567131	4.67558	2.93127e-06	3.04355e-05
ENSG00000100342	APOL1	ND	2434.98	2.65069	0.100174	26.4608	2.73752e-154	2.79501e-151
ENSG00000112320	SOBP	ND	25.545	2.6501	0.409776	6.46719	9.984e-11	1.89239e-09
ENSG00000205045	SLFN12L	ND	247.575	2.63184	0.445986	5.90117	3.6093e-09	5.7222e-08
ENSG00000157766	ACAN	ND	2.78561	2.61989	1.0033	2.61127	0.00902063	0.0391806
ENSG00000169715	MT1E	ND	168.168	2.60183	0.806678	3.22536	0.00125815	0.00723026
ENSG00000138496	PARP9	ISG	5302.58	2.59859	0.243303	10.6805	1.25642e-26	6.39273e-25
ENSG00000149218	ENDOD1	ND	3548.35	2.59215	0.343358	7.5494	4.37268e-14	1.12551e-12
ENSG00000177301	KCNA2	ND	40.7297	2.5893	0.32557	7.95313	1.81858e-15	5.17686e-14
ENSG00000136960	ENPP2	ND	1175.55	2.57309	0.499841	5.14781	2.63541e-07	3.26021e-06
ENSG00000235750	KIAA0040	ISG	5723.06	2.54989	0.109365	23.3153	3.09823e-120	1.97706e-117
ENSG00000172183	ISG20	HALLMARK_INTERFERON_ALPHA_RESPONSE	3435.4	2.52238	0.181361	13.9081	5.65721e-44	5.51849e-42
ENSG00000188290	HES4	ISG	11.0622	2.52101	0.687045	3.66936	0.000243161	0.00170046
ENSG00000183386	FHL3	ND	571.304	2.50748	0.13561	18.4904	2.46538e-76	5.72079e-74
ENSG00000172296	SPTLC3	ND	15.3408	2.50403	0.838956	2.98469	0.00283861	0.014677
ENSG00000108387	SEPTIN4	ND	13.859	2.50162	0.469438	5.32896	9.87765e-08	1.30523e-06
ENSG00000187193	MT1X	ND	230.377	2.49635	0.269134	9.27546	1.7685e-20	6.98058e-19
ENSG00000125347	IRF1	HALLMARK_INTERFERON_ALPHA_RESPONSE	4098.71	2.49261	0.113838	21.8961	2.831e-106	1.3986e-103
ENSG00000157601	MX1	ISG	17047.4	2.48962	0.382892	6.50214	7.91834e-11	1.51967e-09
ENSG00000244041	LINC01011	ND	7.62416	2.48671	0.725913	3.42562	0.000613387	0.00386904
ENSG00000224389	C4B	ND	27.4538	2.47647	0.34	7.28373	3.24717e-13	7.8812e-12
ENSG00000134716	CYP2J2	ND	30.0978	2.47183	0.612261	4.03722	5.4088e-05	0.000442972
ENSG00000228741	SPATA13	ND	15.6085	2.47163	0.762886	3.23984	0.00119596	0.00693793
ENSG00000187260	WDR86	ND	22.2186	2.46553	0.435146	5.66597	1.46194e-08	2.13437e-07
ENSG00000130052	STARD8	ND	58.4944	2.45	0.613592	3.99289	6.52738e-05	0.000523113
ENSG00000169252	ADRB2	ND	35.9401	2.44644	0.467738	5.23037	1.69175e-07	2.15192e-06
ENSG00000226025	LGALS17A	ND	739.682	2.44162	0.261212	9.34725	8.9958e-21	3.59714e-19
ENSG00000144488	ESPNL	ND	44.9409	2.43916	0.556006	4.38692	1.14966e-05	0.000107821
ENSG00000155974	GRIP1	ND	19.6398	2.43684	0.351465	6.93339	4.10885e-12	9.00243e-11
ENSG00000078098	FAP	ND	4.86135	2.42925	0.751603	3.23209	0.00122886	0.00709922
ENSG00000130066	SAT1	ND	6422.91	2.42539	0.201487	12.0375	2.25739e-33	1.4526e-31
ENSG00000166863	TAC3	ND	4.87969	2.40969	0.875788	2.75145	0.00593323	0.0274358
ENSG00000116663	FBXO6	ND	536.67	2.40886	0.183062	13.1587	1.51705e-39	1.23583e-37
ENSG00000111331	OAS3	ISG	6896.86	2.40806	0.359762	6.69348	2.17931e-11	4.42655e-10
ENSG00000101916	TLR8	ND	5.36556	2.40299	0.618787	3.88339	0.000103012	0.000791586
ENSG00000137965	IFI44	ISG	3738.68	2.40028	0.172963	13.8775	8.67601e-44	8.3568e-42
ENSG00000185499	MUC1	ND	95.4792	2.39966	0.349801	6.86009	6.88192e-12	1.47202e-10
ENSG00000197536	IRF1-AS1	ND	504.018	2.39796	0.136455	17.5733	3.94542e-69	6.86638e-67
ENSG00000151364	KCTD14	ISG	3.8034	2.39688	0.884381	2.71023	0.00672368	0.0306092
ENSG00000185033	SEMA4B	ND	852.128	2.3958	0.208866	11.4705	1.85557e-30	1.07238e-28
ENSG00000132109	TRIM21	HALLMARK_INTERFERON_ALPHA_RESPONSE	3541.39	2.39491	0.0884724	27.0696	2.24863e-161	2.45984e-158
ENSG00000133106	EPSTI1	ISG	1854.42	2.37923	0.378183	6.2912	3.1503e-10	5.60358e-09
ENSG00000115267	IFIH1	ISG	5850.27	2.34138	0.107342	21.8124	1.76989e-105	8.47059e-103
ENSG00000014257	ACP3	ND	130.432	2.3352	0.701817	3.32737	0.00087671	0.00528199
ENSG00000010030	ETV7	ND	377.56	2.32663	0.67292	3.45752	0.00054518	0.00348911
ENSG00000185338	SOCS1	HALLMARK_INTERFERON_GAMMA_RESPONSE	637.38	2.32512	0.214061	10.862	1.74971e-27	9.177e-26
ENSG00000254415	SIGLEC14	ND	63.735	2.32121	0.511154	4.54113	5.59546e-06	5.54656e-05
ENSG00000155158	TTC39B	ND	103.263	2.32002	0.189535	12.2406	1.88628e-34	1.26703e-32
ENSG00000103313	MEFV	HALLMARK_INFLAMMATORY_RESPONSE	5.42033	2.31934	0.913556	2.53881	0.0111231	0.0467352
ENSG00000124721	DNAH8	ND	77.1717	2.31515	0.359472	6.44041	1.19153e-10	2.24181e-09
ENSG00000003400	CASP10	ND	584.327	2.30819	0.292526	7.89053	3.00915e-15	8.4097e-14
ENSG00000114127	XRN1	ND	7740.25	2.30668	0.0812308	28.3966	2.22896e-177	3.41366e-174
ENSG00000169495	HTRA4	ND	9.22414	2.29967	0.6486	3.54559	0.000391739	0.00259381
ENSG00000136634	IL10	HALLMARK_INFLAMMATORY_RESPONSE	1976.6	2.29801	0.265463	8.65662	4.85961e-18	1.63932e-16
ENSG00000186862	PDZD7	ND	3.33683	2.27892	0.904724	2.51892	0.0117716	0.0489898
ENSG00000151689	INPP1	ND	942.494	2.27823	0.120276	18.9417	5.17284e-80	1.4404e-77
ENSG00000204176	SYT15	ND	9.02713	2.27018	0.806444	2.81505	0.00487689	0.0232488
ENSG00000101236	RNF24	ND	1027.89	2.26595	0.114887	19.7233	1.35971e-86	4.33833e-84
ENSG00000155367	PPM1J	ND	32.5284	2.25563	0.421598	5.35019	8.78595e-08	1.16499e-06
ENSG00000117226	GBP3	ISG	729.826	2.24444	0.480918	4.667	3.05626e-06	3.16048e-05
ENSG00000111405	ENDOU	ND	18.3145	2.24136	0.43703	5.12862	2.9187e-07	3.58173e-06
ENSG00000127951	FGL2	HALLMARK_INTERFERON_GAMMA_RESPONSE	400.869	2.23913	0.406372	5.51005	3.58739e-08	4.99462e-07
ENSG00000100884	CPNE6	ND	13.0423	2.23352	0.47009	4.75126	2.02149e-06	2.16044e-05
ENSG00000101347	SAMHD1	HALLMARK_INTERFERON_GAMMA_RESPONSE	2264.03	2.22225	0.12426	17.8839	1.57447e-71	3.05228e-69
ENSG00000125148	MT2A	HALLMARK_INTERFERON_GAMMA_RESPONSE	1441.42	2.21896	0.279402	7.94181	1.99254e-15	5.65106e-14
ENSG00000163218	PGLYRP4	ND	50.1233	2.21162	0.335803	6.58606	4.51651e-11	8.91371e-10
ENSG00000134460	IL2RA	HALLMARK_IL6_JAK_STAT3_SIGNALING	1746.75	2.20895	0.336373	6.56697	5.13479e-11	1.00178e-09
ENSG00000248592	STIMATE-MUSTN1	ND	15.4464	2.18969	0.378678	5.78245	7.36219e-09	1.11195e-07
ENSG00000140464	PML	HALLMARK_INTERFERON_GAMMA_RESPONSE	4446.78	2.18881	0.0610076	35.8776	6.83026e-282	3.48685e-278
ENSG00000121060	TRIM25	HALLMARK_INTERFERON_ALPHA_RESPONSE	7242.02	2.1881	0.0777243	28.152	2.26341e-174	3.15128e-171
ENSG00000186806	VSIG10L	ND	68.5953	2.18166	0.330731	6.59649	4.21009e-11	8.36285e-10
ENSG00000177494	ZBED2	ND	272.55	2.17544	0.377797	5.75821	8.50091e-09	1.27639e-07
ENSG00000183395	PMCH	ND	11.7217	2.1691	0.478929	4.52906	5.92458e-06	5.85387e-05
ENSG00000163121	NEURL3	ND	115.791	2.16339	0.227553	9.50719	1.95881e-21	8.06428e-20
ENSG00000064932	SBNO2	ND	5451.9	2.16059	0.122527	17.6335	1.36297e-69	2.45575e-67
ENSG00000171621	SPSB1	ND	349.967	2.15537	0.429547	5.01779	5.22694e-07	6.15774e-06
ENSG00000129355	CDKN2D	ND	370.602	2.1483	0.176897	12.1443	6.14854e-34	4.02414e-32
ENSG00000196664	TLR7	ND	3534.79	2.14134	0.317121	6.75242	1.45403e-11	3.00925e-10
ENSG00000135899	SP110	ISG	4151.52	2.13336	0.165764	12.8699	6.64958e-38	5.11751e-36
ENSG00000128335	APOL2	ND	2757.97	2.1192	0.151026	14.0321	9.92405e-45	1.00654e-42
ENSG00000134470	IL15RA	HALLMARK_INTERFERON_GAMMA_RESPONSE	868.08	2.11784	0.0997744	21.2262	5.4655e-100	2.26227e-97
ENSG00000189350	TOGARAM2	ND	7.4786	2.10807	0.649924	3.24356	0.00118046	0.00685578
ENSG00000163563	MNDA	ISG	2010.54	2.10681	0.652417	3.22924	0.00124122	0.00714902
ENSG00000147434	CHRNA6	ND	141.471	2.1053	0.226749	9.28473	1.62125e-20	6.43249e-19
ENSG00000163565	IFI16	ND	17297.5	2.0896	0.0900053	23.2164	3.10985e-119	1.90509e-116
ENSG00000214226	C17orf67	ND	181.217	2.08912	0.194954	10.716	8.56683e-27	4.388e-25
ENSG00000119782	FKBP1B	ND	5.33412	2.08274	0.643011	3.23904	0.00119932	0.00695479
ENSG00000137959	IFI44L	ISG	9413.14	2.0734	0.34593	5.99371	2.05105e-09	3.35955e-08
ENSG00000160683	CXCR5	ND	80.1878	2.05891	0.416503	4.94333	7.68009e-07	8.80393e-06
ENSG00000172640	OR10AD1	ND	8.96854	2.05223	0.578841	3.54541	0.000392002	0.00259443
ENSG00000122786	CALD1	ND	67.3991	2.05135	0.57353	3.57672	0.000347938	0.00234307
ENSG00000139209	SLC38A4	ND	8.87496	2.05103	0.578749	3.5439	0.000394253	0.00260707
ENSG00000124201	ZNFX1	HALLMARK_INTERFERON_GAMMA_RESPONSE	9806.09	2.03772	0.0993222	20.5162	1.54207e-93	5.76019e-91
ENSG00000172936	MYD88	HALLMARK_INTERFERON_GAMMA_RESPONSE	5849.04	2.03668	0.0714025	28.5239	5.91425e-179	1.13221e-175
ENSG00000146411	SLC2A12	ND	14.2655	2.03402	0.684637	2.97095	0.00296878	0.015235
ENSG00000100433	KCNK10	ND	8.76791	2.02884	0.791168	2.56436	0.0103367	0.0439618
ENSG00000142549	IGLON5	ND	3.57845	2.01812	0.780717	2.58496	0.00973913	0.0418504
ENSG00000177272	KCNA3	HALLMARK_INFLAMMATORY_RESPONSE	618.516	2.01656	0.27445	7.34765	2.01722e-13	4.999e-12
ENSG00000068079	IFI35	ISG	1609.62	2.01012	0.153584	13.0881	3.85231e-39	3.0569e-37
ENSG00000163666	HESX1	ISG	53.2873	2.00731	0.277318	7.23831	4.54296e-13	1.08882e-11
ENSG00000182578	CSF1R	ND	83.987	2.00722	0.338517	5.92946	3.03939e-09	4.86907e-08
ENSG00000177294	FBXO39	ND	10.945	2.00464	0.521406	3.84468	0.00012071	0.000912922
ENSG00000173821	RNF213	HALLMARK_INTERFERON_GAMMA_RESPONSE	23985.9	2.00302	0.109237	18.3364	4.24322e-75	9.5566e-73
ENSG00000167371	PRRT2	ND	67.2123	1.9966	0.24274	8.22529	1.94714e-16	5.98804e-15
ENSG00000182957	SPATA13	ND	2069.15	1.99145	0.0965527	20.6256	1.61873e-94	6.19772e-92
ENSG00000143344	RGL1	ND	1844.81	1.97721	0.114995	17.194	2.94722e-66	4.70173e-64
ENSG00000183813	CCR4	ND	201.313	1.97038	0.313471	6.28567	3.26453e-10	5.7866e-09
ENSG00000102524	TNFSF13B	ND	624.395	1.96712	0.241023	8.16153	3.3082e-16	9.85702e-15
ENSG00000183486	MX2	ISG	5956.42	1.96589	0.287171	6.8457	7.61002e-12	1.62322e-10
ENSG00000133328	PLAAT2	ND	145.766	1.96076	0.352797	5.55775	2.73278e-08	3.87166e-07
ENSG00000197121	PGAP1	ISG	751.53	1.9527	0.14657	13.3227	1.70883e-40	1.47027e-38
ENSG00000083097	DOP1A	ND	2043.5	1.94799	0.0613529	31.7506	3.12019e-221	7.96429e-218
ENSG00000176170	SPHK1	HALLMARK_INFLAMMATORY_RESPONSE	23.5887	1.93649	0.351227	5.51351	3.51741e-08	4.90723e-07
ENSG00000120756	PLS1	ND	94.396	1.93493	0.31308	6.18031	6.39746e-10	1.10087e-08
ENSG00000169047	IRS1	ND	429.05	1.93092	0.13009	14.8429	7.73146e-50	8.77092e-48
ENSG00000126790	L3HYPDH	ND	502.956	1.9221	0.084357	22.7854	6.40593e-115	3.63359e-112
ENSG00000112299	VNN1	ND	9.84218	1.91747	0.763124	2.51266	0.0119825	0.0496917
ENSG00000221947	XKR9	ND	13.552	1.90191	0.537637	3.53753	0.000403886	0.00266298
ENSG00000169871	TRIM56	ND	2652.62	1.89117	0.0801807	23.5863	5.32611e-123	3.7077e-120
ENSG00000134853	PDGFRA	ND	25.3964	1.88043	0.599199	3.13824	0.00169964	0.00940387
ENSG00000130300	PLVAP	ND	8.42365	1.8753	0.708921	2.6453	0.00816196	0.0360543
ENSG00000143067	ZNF697	ND	796.514	1.86999	0.183153	10.21	1.78923e-24	8.50995e-23
ENSG00000198417	MT1F	ND	108.896	1.86777	0.628048	2.97392	0.00294018	0.0151329
ENSG00000197721	CR1L	ND	29.1339	1.86669	0.582	3.20737	0.00133957	0.00762047
ENSG00000165181	SHOC1	ND	11.9919	1.86096	0.496931	3.7449	0.000180468	0.00130064
ENSG00000178685	PARP10	ISG	2895.32	1.85607	0.115669	16.0464	6.06112e-58	8.07183e-56
ENSG00000179627	ZBTB42	ND	96.4183	1.84497	0.217661	8.47636	2.32352e-17	7.47579e-16
ENSG00000168404	MLKL	ND	680.936	1.82937	0.128457	14.241	5.09665e-46	5.30988e-44
ENSG00000106617	PRKAG2	ND	590.158	1.82932	0.138076	13.2486	4.59585e-40	3.8462e-38
ENSG00000077327	SPAG6	ND	48.7201	1.81191	0.563829	3.21359	0.00131088	0.00748274
ENSG00000135148	TRAFD1	HALLMARK_INTERFERON_ALPHA_RESPONSE	5995.02	1.81133	0.0822115	22.0325	1.40542e-107	7.68716e-105
ENSG00000137460	FHDC1	ND	25.1028	1.80676	0.492511	3.66847	0.00024401	0.00170562
ENSG00000182310	SPACA6	ND	16.0421	1.8045	0.435085	4.14746	3.36179e-05	0.000286989
ENSG00000139572	GPR84	ND	22.7831	1.80356	0.427591	4.21795	2.46532e-05	0.000216121
ENSG00000130822	PNCK	ND	18.2613	1.80028	0.601884	2.99108	0.00277995	0.0144077
ENSG00000055332	EIF2AK2	ISG	10263.8	1.79715	0.117603	15.2815	1.01583e-52	1.24459e-50
ENSG00000159314	ARHGAP27	ND	2220.23	1.79482	0.0561535	31.9628	3.58878e-224	1.09924e-220
ENSG00000121270	ABCC11	ND	5.3278	1.79281	0.684841	2.61785	0.00884861	0.0386069
ENSG00000166278	C2	ND	8.12427	1.78609	0.64319	2.77693	0.00548757	0.0257167
ENSG00000108679	LGALS3BP	ISG	250.583	1.78289	0.251304	7.09458	1.29742e-12	2.99698e-11
ENSG00000181619	GPR135	ND	240.155	1.77646	0.243143	7.30624	2.7473e-13	6.73198e-12
ENSG00000163947	ARHGEF3	ND	1730.19	1.77112	0.392853	4.50835	6.53323e-06	6.39338e-05
ENSG00000105383	CD33	ND	49.5148	1.76982	0.664412	2.66374	0.0077277	0.0343441
ENSG00000119715	ESRRB	ND	8.64741	1.76762	0.613639	2.88056	0.00396974	0.0195173
ENSG00000168961	LGALS9	ND	3339.34	1.76046	0.144671	12.1687	4.5651e-34	3.0266e-32
ENSG00000136213	CHST12	ND	697.017	1.75374	0.152158	11.5258	9.78334e-31	5.71877e-29
ENSG00000101577	LPIN2	ND	2724.49	1.75005	0.0297705	58.7846	0	0
ENSG00000156587	UBE2L6	HALLMARK_INTERFERON_ALPHA_RESPONSE	2909.22	1.74919	0.0990525	17.6592	8.64394e-70	1.57598e-67
ENSG00000166257	SCN3B	ND	5.84796	1.74217	0.595726	2.92445	0.00345064	0.0173438
ENSG00000168394	TAP1	HALLMARK_INTERFERON_ALPHA_RESPONSE	11324	1.74096	0.0883945	19.6954	2.3621e-86	7.38277e-84
ENSG00000142733	MAP3K6	ND	61.5138	1.7324	0.308699	5.61194	2.00067e-08	2.88514e-07
ENSG00000130813	SHFL	ND	2240.71	1.7156	0.103762	16.534	2.08952e-61	3.01896e-59
ENSG00000236699	ARHGEF38	ND	17.8529	1.71481	0.371073	4.62123	3.81473e-06	3.89225e-05
ENSG00000136244	IL6	HALLMARK_INTERFERON_GAMMA_RESPONSE	46.6798	1.70383	0.360739	4.72317	2.32202e-06	2.45932e-05
ENSG00000117280	RAB29	ND	2966.38	1.70184	0.125407	13.5705	5.9894e-42	5.36419e-40
ENSG00000137726	FXYD6	ND	13.9137	1.6994	0.644198	2.638	0.00833959	0.0367542
ENSG00000196116	TDRD7	ISG	2092.99	1.69855	0.069848	24.3178	1.27218e-130	9.74174e-128
ENSG00000114450	GNB4	ND	411.088	1.69448	0.446964	3.79108	0.000149995	0.00110494
ENSG00000092421	SEMA6A	ND	1490.96	1.68979	0.2846	5.93742	2.89548e-09	4.64825e-08
ENSG00000073737	DHRS9	ND	97.5639	1.6891	0.645243	2.61777	0.00885073	0.0386069
ENSG00000110057	UNC93B1	ISG	1440.44	1.66608	0.0955358	17.4394	4.1456e-68	6.97691e-66
ENSG00000100253	MIOX	ND	7.97918	1.65772	0.653515	2.53662	0.0111928	0.0469768
ENSG00000173786	CNP	ISG	3128.03	1.65468	0.139029	11.9017	1.15986e-32	7.28004e-31
ENSG00000148053	NTRK2	ND	1128.63	1.65139	0.373018	4.42709	9.55118e-06	9.07421e-05
ENSG00000157992	KRTCAP3	ND	27.5459	1.6486	0.241456	6.82771	8.62794e-12	1.82762e-10
ENSG00000138593	SECISBP2L	ND	6466.38	1.64299	0.0759576	21.6304	9.30126e-104	4.18967e-101
ENSG00000004468	CD38	HALLMARK_INTERFERON_GAMMA_RESPONSE	1740.08	1.63235	0.406097	4.0196	5.8296e-05	0.000474391
ENSG00000185272	RBM11	ND	25.7582	1.6272	0.353031	4.60923	4.04161e-06	4.10732e-05
ENSG00000213689	TREX1	ND	865.601	1.6265	0.133626	12.1721	4.37872e-34	2.91565e-32
ENSG00000185885	IFITM1	HALLMARK_INTERFERON_ALPHA_RESPONSE	2310.15	1.62588	0.291937	5.56927	2.55802e-08	3.63752e-07
ENSG00000110848	CD69	HALLMARK_INTERFERON_GAMMA_RESPONSE	3819.36	1.62413	0.113534	14.3052	2.02946e-46	2.14353e-44
ENSG00000021355	SERPINB1	ND	1058.04	1.61866	0.367838	4.40049	1.08008e-05	0.000101528
ENSG00000271605	MILR1	ND	19.9554	1.61168	0.582721	2.76579	0.0056785	0.0264415
ENSG00000138035	PNPT1	ISG	4376.34	1.61065	0.143971	11.1873	4.70522e-29	2.60146e-27
ENSG00000185013	NT5C1B	ND	11.312	1.60498	0.392576	4.08834	4.3448e-05	0.000362817
ENSG00000259224	SLC35G6	ND	12.5017	1.60107	0.549684	2.91272	0.00358294	0.017903
ENSG00000123689	G0S2	ND	79.2087	1.6007	0.293748	5.44921	5.05932e-08	6.94296e-07
ENSG00000188282	RUFY4	ND	147.672	1.60057	0.481835	3.32183	0.000894294	0.00537103
ENSG00000162645	GBP2	HALLMARK_INTERFERON_ALPHA_RESPONSE	3779.47	1.59209	0.231137	6.88809	5.65476e-12	1.21976e-10
ENSG00000168334	XIRP1	ND	89.5685	1.59152	0.37578	4.23525	2.28295e-05	0.000201518
ENSG00000146425	DYNLT1	ISG	1794.93	1.59063	0.0779536	20.4049	1.51372e-92	5.51967e-90
ENSG00000163823	CCR1	HALLMARK_IL6_JAK_STAT3_SIGNALING	166.91	1.59041	0.29657	5.36266	8.20034e-08	1.08923e-06
ENSG00000100368	CSF2RB	HALLMARK_INTERFERON_GAMMA_RESPONSE	2757.04	1.58877	0.496813	3.19792	0.00138422	0.00781689
ENSG00000173193	PARP14	HALLMARK_INTERFERON_ALPHA_RESPONSE	19896.6	1.5807	0.104444	15.1345	9.5952e-52	1.14805e-49
ENSG00000165030	NFIL3	ND	296.142	1.57895	0.439696	3.59102	0.000329391	0.00223016
ENSG00000138166	DUSP5	ND	5879.8	1.57653	0.139952	11.2648	1.95842e-29	1.10269e-27
ENSG00000055955	ITIH4	ND	10.3289	1.57382	0.490664	3.20752	0.00133883	0.00762047
ENSG00000140105	WARS1	HALLMARK_INTERFERON_ALPHA_RESPONSE	18081.8	1.57292	0.230117	6.83528	8.18444e-12	1.7409e-10
ENSG00000196684	HSH2D	ISG	4275.35	1.57168	0.170341	9.22664	2.79253e-20	1.08272e-18
ENSG00000203727	SAMD5	ND	320.203	1.56897	0.603921	2.59797	0.00937777	0.0405708
ENSG00000160145	KALRN	ND	278.848	1.56056	0.512242	3.04653	0.00231496	0.0122932
ENSG00000102921	N4BP1	ND	3893.57	1.55494	0.108286	14.3595	9.28549e-47	9.8755e-45
ENSG00000187642	PERM1	ND	13.5374	1.5513	0.463356	3.34797	0.00081406	0.0049356
ENSG00000115415	STAT1	HALLMARK_INTERFERON_GAMMA_RESPONSE	25691.2	1.54901	0.11433	13.5486	8.0803e-42	7.19476e-40
ENSG00000172331	BPGM	HALLMARK_INTERFERON_GAMMA_RESPONSE	794.513	1.54267	0.0872656	17.6779	6.21087e-70	1.14602e-67
ENSG00000105321	CCDC9	ND	1167.9	1.53435	0.0752517	20.3896	2.0679e-92	7.36509e-90
ENSG00000163644	PPM1K	ISG	5728.33	1.53255	0.123934	12.3658	4.00027e-35	2.75965e-33
ENSG00000187037	GPR141	ISG	23.8416	1.52611	0.40001	3.81518	0.000136084	0.00101223
ENSG00000106366	SERPINE1	HALLMARK_INFLAMMATORY_RESPONSE	53.4313	1.52083	0.466611	3.25931	0.00111684	0.00653092
ENSG00000111837	MAK	ND	215.119	1.52004	0.204553	7.43106	1.07734e-13	2.71821e-12
ENSG00000110852	CLEC2B	ND	335.946	1.50795	0.321685	4.68765	2.76356e-06	2.88506e-05
ENSG00000196843	ARID5A	ND	6241.26	1.50542	0.151021	9.96828	2.09831e-23	9.50759e-22
ENSG00000057657	PRDM1	ND	2248.48	1.48769	0.166437	8.93844	3.94717e-19	1.40911e-17
ENSG00000122591	FAM126A	ND	5663.91	1.48692	0.113029	13.1552	1.58802e-39	1.2868e-37
ENSG00000177854	TMEM187	ND	61.2808	1.48675	0.302208	4.91963	8.67068e-07	9.85831e-06
ENSG00000020577	SAMD4A	ND	715.181	1.48569	0.187599	7.9195	2.38467e-15	6.72581e-14
ENSG00000184584	STING1	ND	898.86	1.48542	0.460296	3.2271	0.00125051	0.00719443
ENSG00000035720	STAP1	ND	2071.22	1.47282	0.161585	9.11485	7.87802e-20	2.96355e-18
ENSG00000120539	MASTL	ISG	3160.79	1.46961	0.0628623	23.3782	7.11441e-121	4.73727e-118
ENSG00000112367	FIG4	ND	880.463	1.46368	0.118517	12.35	4.87334e-35	3.33193e-33
ENSG00000187944	C2orf66	ND	6.87059	1.46083	0.468474	3.11827	0.00181914	0.00995357
ENSG00000111321	LTBR	HALLMARK_IL6_JAK_STAT3_SIGNALING	57.1123	1.45806	0.573123	2.54406	0.0109573	0.046191
ENSG00000061938	TNK2	ISG	1924.02	1.45602	0.1047	13.9065	5.78256e-44	5.60506e-42
ENSG00000128284	APOL3	ND	1502.51	1.45294	0.0937053	15.5054	3.18809e-54	4.03517e-52
ENSG00000170385	SLC30A1	ND	2349.82	1.4475	0.151607	9.5477	1.32604e-21	5.51855e-20
ENSG00000124657	OR2B6	ND	25.5571	1.44745	0.452167	3.20113	0.00136891	0.00774883
ENSG00000196247	ZNF107	ND	3568.22	1.44648	0.0765761	18.8894	1.39383e-79	3.61805e-77
ENSG00000112773	TENT5A	ISG	455.899	1.44413	0.301736	4.78606	1.70088e-06	1.84614e-05
ENSG00000162694	EXTL2	ND	695.428	1.44027	0.10938	13.1676	1.34782e-39	1.10384e-37
ENSG00000253276	CCDC71L	ND	393.294	1.43786	0.135219	10.6336	2.07949e-26	1.05107e-24
ENSG00000143178	TBX19	ND	134.551	1.43734	0.175634	8.1837	2.75257e-16	8.31472e-15
ENSG00000141664	ZCCHC2	ND	2849.28	1.43302	0.0664501	21.5653	3.80349e-103	1.6643e-100
ENSG00000123610	TNFAIP6	HALLMARK_INTERFERON_GAMMA_RESPONSE	84.7779	1.43286	0.484914	2.95487	0.003128	0.0159578
ENSG00000147883	CDKN2B	ND	65.7806	1.4298	0.282533	5.06064	4.17842e-07	4.99941e-06
ENSG00000076716	GPC4	ND	293.022	1.42888	0.331057	4.31611	1.588e-05	0.000144248
ENSG00000178202	POGLUT3	ND	862.556	1.42527	0.200524	7.10772	1.17972e-12	2.74164e-11
ENSG00000142599	RERE	ND	7343.91	1.42111	0.224372	6.33369	2.39362e-10	4.3229e-09
ENSG00000187210	GCNT1	ND	570.865	1.42025	0.285098	4.98162	6.30547e-07	7.31024e-06
ENSG00000150625	GPM6A	ND	241.956	1.40693	0.438016	3.21205	0.00131791	0.00751445
ENSG00000103642	LACTB	ND	2623.91	1.40606	0.0730942	19.2363	1.84039e-82	5.21955e-80
ENSG00000165272	AQP3	ND	198.201	1.40427	0.32117	4.37236	1.2291e-05	0.000114429
ENSG00000131979	GCH1	HALLMARK_INTERFERON_GAMMA_RESPONSE	1947.19	1.40104	0.102754	13.6349	2.48498e-42	2.27889e-40
ENSG00000172716	SLFN11	ND	1221.27	1.40018	0.49479	2.82984	0.00465709	0.0223654
ENSG00000120526	NUDCD1	ND	2333.36	1.39858	0.0430183	32.5114	7.36626e-232	2.82036e-228
ENSG00000172123	SLFN12	ISG	482.442	1.39576	0.53037	2.63167	0.00849659	0.0373173
ENSG00000106785	TRIM14	ISG	2435.15	1.39566	0.212611	6.56439	5.22461e-11	1.01413e-09
ENSG00000178403	NEUROG2	ND	402.319	1.39107	0.433836	3.20644	0.00134389	0.00763415
ENSG00000161692	DBF4B	ND	1467.18	1.38089	0.078512	17.5883	3.02867e-69	5.33151e-67
ENSG00000137198	GMPR	ISG	83.1542	1.38056	0.286899	4.81201	1.49421e-06	1.63572e-05
ENSG00000198736	MSRB1	ND	864.421	1.3801	0.126657	10.8964	1.19937e-27	6.31216e-26
ENSG00000102554	KLF5	ND	874.705	1.379	0.288118	4.78624	1.69935e-06	1.84578e-05
ENSG00000174600	CMKLR1	HALLMARK_INTERFERON_GAMMA_RESPONSE	660.098	1.37549	0.359771	3.82323	0.000131714	0.000984959
ENSG00000257704	INAFM1	ND	100.514	1.3745	0.259198	5.3029	1.13976e-07	1.49064e-06
ENSG00000105967	TFEC	ND	450.464	1.37324	0.261491	5.25156	1.50815e-07	1.93444e-06
ENSG00000182179	UBA7	ISG	3578.65	1.36675	0.108675	12.5765	2.84225e-36	2.07281e-34
ENSG00000142961	MOB3C	ND	1498.18	1.36586	0.103424	13.2065	8.05324e-40	6.66678e-38
ENSG00000038210	PI4K2B	ISG	5141.29	1.3592	0.113618	11.9629	5.56157e-33	3.51964e-31
ENSG00000134531	EMP1	ND	63.394	1.35809	0.412887	3.28926	0.0010045	0.00595812
ENSG00000165806	CASP7	HALLMARK_INTERFERON_GAMMA_RESPONSE	2030.63	1.3544	0.116039	11.6719	1.7739e-31	1.06122e-29
ENSG00000162772	ATF3	ISG	1507.09	1.34969	0.170153	7.93218	2.15325e-15	6.09557e-14
ENSG00000164465	DCBLD1	ND	374.051	1.34846	0.396293	3.40267	0.000667306	0.00416794
ENSG00000173281	PPP1R3B	ND	439.609	1.34585	0.166743	8.07139	6.95e-16	2.02356e-14
ENSG00000164463	CREBRF	ND	1774.88	1.34476	0.06173	21.7845	3.25415e-105	1.51022e-102
ENSG00000010704	HFE	ND	65.3302	1.34101	0.24979	5.36855	7.93735e-08	1.05889e-06
ENSG00000173262	SLC2A14	ND	17.4698	1.34092	0.392652	3.41502	0.000637762	0.00400464
ENSG00000136457	CHAD	ND	9.90092	1.33989	0.509594	2.62933	0.00855543	0.0375519
ENSG00000125826	RBCK1	HALLMARK_INTERFERON_GAMMA_RESPONSE	3495.43	1.33415	0.0661544	20.1672	1.90227e-90	6.6212e-88
ENSG00000184163	C1QTNF12	ND	14.9002	1.33054	0.512776	2.59478	0.00946513	0.0408564
ENSG00000123737	EXOSC9	ISG	3730.97	1.32895	0.0621711	21.3757	2.2471e-101	9.55953e-99
ENSG00000075234	TTC38	ND	938.511	1.32014	0.0723245	18.253	1.95718e-74	4.22172e-72
ENSG00000002549	LAP3	HALLMARK_INTERFERON_ALPHA_RESPONSE	8640.28	1.31432	0.13019	10.0954	5.78843e-24	2.68636e-22
ENSG00000242616	GNG10	ND	12.6118	1.3091	0.356758	3.66944	0.000243079	0.00170046
ENSG00000197629	MPEG1	ND	2496.31	1.30835	0.222884	5.87009	4.35557e-09	6.82759e-08
ENSG00000025708	TYMP	ND	2142.57	1.30713	0.247061	5.29072	1.21834e-07	1.57734e-06
ENSG00000013374	NUB1	HALLMARK_INTERFERON_ALPHA_RESPONSE	5160.58	1.30712	0.231826	5.63839	1.7165e-08	2.48705e-07
ENSG00000104951	IL4I1	ND	4964.57	1.30509	0.235161	5.54976	2.86068e-08	4.04537e-07
ENSG00000185947	ZNF267	ND	5406.06	1.30462	0.0675025	19.327	3.1832e-83	9.37514e-81
ENSG00000005884	ITGA3	ND	308.64	1.30456	0.344589	3.78586	0.000153178	0.00112461
ENSG00000090104	RGS1	HALLMARK_INFLAMMATORY_RESPONSE	11738	1.30068	0.276229	4.70868	2.49323e-06	2.62432e-05
ENSG00000105939	ZC3HAV1	ND	7821.53	1.29956	0.0463973	28.0093	1.25185e-172	1.59767e-169
ENSG00000144655	CSRNP1	ND	1540.92	1.29941	0.115579	11.2426	2.51831e-29	1.40759e-27
ENSG00000213064	SFT2D2	ND	5952.94	1.29221	0.0650924	19.852	1.05875e-87	3.52496e-85
ENSG00000121578	B4GALT4	ND	854.022	1.28285	0.0848972	15.1106	1.37847e-51	1.62395e-49
ENSG00000221883	ARIH2OS	ND	36.5491	1.27268	0.272998	4.66186	3.13363e-06	3.22958e-05
ENSG00000163568	AIM2	ND	1009.3	1.27101	0.308744	4.1167	3.8433e-05	0.000324298
ENSG00000106546	AHR	HALLMARK_INFLAMMATORY_RESPONSE	6566.36	1.26799	0.202462	6.26286	3.77972e-10	6.62316e-09
ENSG00000155287	SLC25A28	HALLMARK_INTERFERON_ALPHA_RESPONSE	1353.66	1.26356	0.068411	18.4702	3.58944e-76	8.20482e-74
ENSG00000011590	ZBTB32	ND	4356.38	1.25984	0.195496	6.44433	1.16109e-10	2.19261e-09
ENSG00000152749	GPR180	ND	1401.98	1.25914	0.083213	15.1315	1.00343e-51	1.19128e-49
ENSG00000165259	HDX	ND	182.201	1.2589	0.279656	4.50161	6.74401e-06	6.58703e-05
ENSG00000129048	ACKR4	ND	29.1847	1.2558	0.353352	3.55398	0.000379446	0.00252772
ENSG00000102755	FLT1	ND	1650.96	1.25507	0.266357	4.71197	2.4533e-06	2.58406e-05
ENSG00000204138	PHACTR4	ND	2938.76	1.25368	0.0842069	14.888	3.94118e-50	4.53829e-48
ENSG00000170175	CHRNB1	ND	408.28	1.25243	0.121242	10.33	5.15391e-25	2.51376e-23
ENSG00000104447	TRPS1	ND	381.865	1.25238	0.385021	3.25274	0.00114296	0.00666584
ENSG00000165997	ARL5B	ND	3213.99	1.25167	0.0627612	19.9434	1.70881e-88	5.81566e-86
ENSG00000187045	TMPRSS6	ND	43.5956	1.24936	0.321527	3.88571	0.000102032	0.000784843
ENSG00000150347	ARID5B	HALLMARK_INTERFERON_GAMMA_RESPONSE	2643.45	1.24421	0.248415	5.00859	5.48301e-07	6.43466e-06
ENSG00000136147	PHF11	ND	2355.18	1.24283	0.0641778	19.3654	1.51048e-83	4.53589e-81
ENSG00000069399	BCL3	ND	1756.73	1.24129	0.161263	7.69728	1.38998e-14	3.70864e-13
ENSG00000182568	SATB1	ND	70.7483	1.24067	0.389594	3.18451	0.00144998	0.00816414
ENSG00000213928	IRF9	HALLMARK_INTERFERON_ALPHA_RESPONSE	788.268	1.24059	0.123593	10.0377	1.04061e-23	4.77152e-22
ENSG00000163154	TNFAIP8L2	ND	298.833	1.23882	0.163601	7.5722	3.66966e-14	9.54173e-13
ENSG00000123609	NMI	HALLMARK_INTERFERON_ALPHA_RESPONSE	2699.04	1.23707	0.110805	11.1643	6.09586e-29	3.33422e-27
ENSG00000132274	TRIM22	ND	14642.2	1.23669	0.0654499	18.8952	1.24864e-79	3.29952e-77
ENSG00000160932	LY6E	ISG	3058.04	1.23639	0.0808841	15.2859	9.4881e-53	1.17186e-50
ENSG00000008226	DLEC1	ND	10.8244	1.23397	0.450139	2.7413	0.00611959	0.0281703
ENSG00000170379	TCAF2	ND	653.209	1.22757	0.101762	12.0632	1.65269e-33	1.0725e-31
ENSG00000196917	HCAR1	ND	14.3214	1.22398	0.472068	2.59281	0.00951951	0.0410333
ENSG00000089041	P2RX7	HALLMARK_INFLAMMATORY_RESPONSE	279.868	1.22324	0.406812	3.00689	0.00263937	0.0138006
ENSG00000184182	UBE2F	ND	186.884	1.2203	0.125817	9.699	3.04464e-22	1.3098e-20
ENSG00000156127	BATF	ND	4656.72	1.2167	0.0901128	13.5019	1.52321e-41	1.34069e-39
ENSG00000132256	TRIM5	ISG	2943.58	1.21517	0.101049	12.0256	2.60679e-33	1.67042e-31
ENSG00000181322	NME9	ND	36.8952	1.21219	0.240391	5.04256	4.59354e-07	5.44927e-06
ENSG00000184371	CSF1	HALLMARK_INTERFERON_ALPHA_RESPONSE	2064.15	1.21159	0.38553	3.14266	0.00167421	0.00926988
ENSG00000076053	RBM7	ND	1096.66	1.20928	0.086697	13.9484	3.21799e-44	3.20023e-42
ENSG00000100626	GALNT16	ND	16.2287	1.209	0.40256	3.00328	0.00267083	0.0139366
ENSG00000221819	GAS8-AS1	ND	19.0874	1.2061	0.405836	2.9719	0.00295962	0.0152052
ENSG00000116396	KCNC4	ND	226.083	1.19827	0.192898	6.21195	5.23313e-10	9.03556e-09
ENSG00000117477	CCDC181	ND	10.7629	1.1963	0.415532	2.87895	0.00399003	0.0195731
ENSG00000007372	PAX6	ND	57.7432	1.19603	0.303084	3.94619	7.94062e-05	0.000623964
ENSG00000095794	CREM	ND	1464.48	1.19539	0.205609	5.81392	6.10261e-09	9.27197e-08
ENSG00000145506	NKD2	ND	51.3431	1.18692	0.431911	2.74808	0.00599462	0.0276779
ENSG00000116205	TCEANC2	ND	1029.87	1.1858	0.0677875	17.4929	1.62312e-68	2.762e-66
ENSG00000176472	ZNF575	ND	72.3383	1.18413	0.194716	6.08133	1.19187e-09	1.99492e-08
ENSG00000177842	ZNF620	ND	192.437	1.176	0.150587	7.80942	5.74516e-15	1.58535e-13
ENSG00000173559	NABP1	ND	5055.51	1.16894	0.154826	7.55003	4.35156e-14	1.12196e-12
ENSG00000185201	IFITM2	ISG	1056.54	1.16874	0.338222	3.45554	0.000549187	0.00351182
ENSG00000204389	HSPA1A	ND	244.233	1.1685	0.426951	2.73685	0.00620303	0.0285284
ENSG00000140968	IRF8	HALLMARK_INTERFERON_GAMMA_RESPONSE	16327	1.16701	0.146403	7.97125	1.57075e-15	4.48807e-14
ENSG00000105726	ATP13A1	ND	3243.9	1.15704	0.0526625	21.9709	5.4733e-107	2.89047e-104
ENSG00000184988	TMEM106A	ND	716.218	1.15674	0.123067	9.39927	5.4944e-21	2.22023e-19
ENSG00000111224	PARP11	ND	1099.48	1.14922	0.0908682	12.6471	1.16087e-36	8.50654e-35
ENSG00000156966	B3GNT7	ND	1047.47	1.14668	0.174785	6.56055	5.36094e-11	1.03928e-09
ENSG00000177989	ODF3B	ND	476.132	1.1443	0.123907	9.23518	2.5785e-20	1.00483e-18
ENSG00000111254	AKAP3	ND	71.5484	1.14263	0.307244	3.71897	0.000200033	0.0014285
ENSG00000042062	RIPOR3	ND	46.6602	1.14144	0.345808	3.3008	0.000964097	0.00574296
ENSG00000166444	DENND2B	ND	70.4247	1.13992	0.36197	3.14922	0.00163709	0.00908736
ENSG00000141441	GAREM1	ND	66.1728	1.1389	0.395137	2.8823	0.0039479	0.0194224
ENSG00000163251	FZD5	HALLMARK_INFLAMMATORY_RESPONSE	274.054	1.13606	0.379783	2.99134	0.00277758	0.0144003
ENSG00000106588	PSMA2	HALLMARK_INTERFERON_GAMMA_RESPONSE	245.498	1.1358	0.0985651	11.5234	1.00564e-30	5.85606e-29
ENSG00000204267	TAP2	ND	3245.2	1.1356	0.0489503	23.199	4.66336e-119	2.7469e-116
ENSG00000072858	SIDT1	ND	2123.69	1.13546	0.119233	9.52303	1.68202e-21	6.98107e-20
ENSG00000143384	MCL1	ND	21966	1.1336	0.119304	9.50175	2.06392e-21	8.47426e-20
ENSG00000023445	BIRC3	ND	33042.8	1.13059	0.0901161	12.546	4.18367e-36	3.00811e-34
ENSG00000086065	CHMP5	ND	3035.27	1.12973	0.061679	18.3163	6.13694e-75	1.36213e-72
ENSG00000059804	SLC2A3	ND	3488.38	1.12938	0.126571	8.92289	4.54276e-19	1.61796e-17
ENSG00000126259	KIRREL2	ND	16.0938	1.1277	0.413767	2.72545	0.00642145	0.029411
ENSG00000139180	NDUFA9	ND	309.216	1.12665	0.15346	7.34166	2.10967e-13	5.21123e-12
ENSG00000171223	JUNB	ND	7404.53	1.12643	0.0956264	11.7795	4.98164e-32	3.06401e-30
ENSG00000128016	ZFP36	ND	7819.02	1.12183	0.139707	8.0299	9.75549e-16	2.80837e-14
ENSG00000172215	CXCR6	HALLMARK_INFLAMMATORY_RESPONSE	18.7555	1.11791	0.439899	2.54128	0.0110448	0.0464447
ENSG00000150672	DLG2	ND	37.7805	1.11585	0.225523	4.94782	7.50481e-07	8.62236e-06
ENSG00000091831	ESR1	ND	40.1667	1.1121	0.323695	3.43565	0.000591139	0.00374877
ENSG00000167487	KLHL26	ND	239.536	1.11107	0.140718	7.89571	2.88658e-15	8.0967e-14
ENSG00000140830	TXNL4B	ND	1032.32	1.10963	0.0561262	19.7703	5.36644e-87	1.74866e-84
ENSG00000100226	GTPBP1	ND	3830.16	1.10743	0.0610184	18.149	1.30692e-73	2.66872e-71
ENSG00000176473	WDR25	ND	140.656	1.10468	0.131941	8.37251	5.64046e-17	1.77744e-15
ENSG00000168610	STAT3	HALLMARK_INTERFERON_GAMMA_RESPONSE	12720.7	1.09966	0.0663054	16.5848	8.97343e-62	1.32142e-59
ENSG00000099338	CATSPERG	ND	27.1776	1.09951	0.430816	2.55216	0.0107057	0.0452923
ENSG00000122432	SPATA1	ND	33.1708	1.09934	0.262681	4.18508	2.85071e-05	0.000246938
ENSG00000156500	PABIR3	ND	315.089	1.09779	0.0949746	11.5588	6.6646e-31	3.9257e-29
ENSG00000116668	SWT1	ND	438.348	1.09642	0.13092	8.37474	5.53446e-17	1.74763e-15
ENSG00000179362	HMGN2P46	ND	14.3571	1.09588	0.415914	2.63487	0.00841684	0.0370307
ENSG00000137200	CMTR1	ISG	4262.13	1.09194	0.0987168	11.0613	1.93281e-28	1.035e-26
ENSG00000117298	ECE1	ND	3260.78	1.0886	0.280141	3.88592	0.000101945	0.000784563
ENSG00000185880	TRIM69	ND	3435.75	1.08806	0.0991724	10.9714	5.24593e-28	2.78963e-26
ENSG00000178927	CYBC1	ND	5456.27	1.08782	0.119349	9.11461	7.89507e-20	2.96355e-18
ENSG00000165124	SVEP1	ND	29.1638	1.08761	0.426181	2.55198	0.0107112	0.0453028
ENSG00000148175	STOM	ND	1588.32	1.08554	0.190608	5.69517	1.23247e-08	1.81319e-07
ENSG00000163872	YEATS2	ISG	2908.61	1.0837	0.0685015	15.8201	2.2608e-56	2.88535e-54
ENSG00000259431	THTPA	ND	182.928	1.08017	0.174793	6.17969	6.4228e-10	1.10399e-08
ENSG00000112096	SOD2	HALLMARK_INTERFERON_GAMMA_RESPONSE	3317.16	1.07965	0.0643467	16.7786	3.49793e-63	5.30404e-61
ENSG00000155313	USP25	ND	3073.32	1.07863	0.102142	10.5602	4.5586e-26	2.28153e-24
ENSG00000120217	CD274	HALLMARK_INTERFERON_GAMMA_RESPONSE	5655.07	1.07776	0.16612	6.48785	8.70699e-11	1.65855e-09
ENSG00000102908	NFAT5	ND	8192.49	1.077	0.0922157	11.6791	1.62956e-31	9.78697e-30
ENSG00000197448	GSTK1	ND	2485.77	1.07664	0.0730954	14.7293	4.18188e-49	4.70923e-47
ENSG00000115339	GALNT3	ND	170.896	1.07339	0.265159	4.04811	5.16327e-05	0.000423997
ENSG00000008516	MMP25	ND	47.7955	1.07037	0.405419	2.64015	0.00828688	0.0365429
ENSG00000163635	ATXN7	ND	3278.61	1.06796	0.0659863	16.1845	6.48324e-59	9.02643e-57
ENSG00000198160	MIER1	ND	5032.96	1.06691	0.0383799	27.7986	4.51465e-170	5.3186e-167
ENSG00000123685	BATF3	ND	748.467	1.06475	0.222395	4.78764	1.68753e-06	1.83555e-05
ENSG00000103740	ACSBG1	ND	39.2942	1.06225	0.263711	4.02808	5.62331e-05	0.000459067
ENSG00000156875	MFSD14A	ND	5648.25	1.05862	0.0600649	17.6247	1.59304e-69	2.83691e-67
ENSG00000168591	TMUB2	ND	1701.01	1.05575	0.0622405	16.9624	1.55741e-64	2.38517e-62
ENSG00000196396	PTPN1	HALLMARK_INTERFERON_GAMMA_RESPONSE	10640.4	1.0548	0.0762401	13.8352	1.56352e-43	1.49658e-41
ENSG00000154642	C21orf91	ND	3306.67	1.05216	0.0875594	12.0165	2.90997e-33	1.85693e-31
ENSG00000102218	RP2	ND	882.215	1.05162	0.0855227	12.2964	9.46892e-35	6.44518e-33
ENSG00000163291	PAQR3	ND	505.263	1.05069	0.124819	8.41765	3.84117e-17	1.22302e-15
ENSG00000106560	GIMAP2	ND	1030.31	1.0496	0.0903696	11.6145	3.47864e-31	2.06493e-29
ENSG00000144959	NCEH1	ND	427.251	1.0479	0.183688	5.7048	1.16481e-08	1.7153e-07
ENSG00000047579	DTNBP1	ND	1253.66	1.0472	0.112938	9.27232	1.82132e-20	7.17057e-19
ENSG00000047365	ARAP2	ND	5368.4	1.04658	0.12778	8.19046	2.60229e-16	7.87631e-15
ENSG00000146859	TMEM140	HALLMARK_INTERFERON_ALPHA_RESPONSE	1745.92	1.04558	0.098313	10.6352	2.04352e-26	1.03631e-24
ENSG00000155363	MOV10	ISG	2617.45	1.03912	0.0731415	14.207	8.29556e-46	8.52661e-44
ENSG00000146192	FGD2	ND	4086.57	1.03855	0.088409	11.7471	7.30891e-32	4.4596e-30
ENSG00000117475	BLZF1	ND	1309.14	1.03698	0.067773	15.3007	7.55935e-53	9.41231e-51
ENSG00000186280	KDM4D	ND	112.47	1.03498	0.173451	5.96698	2.41683e-09	3.92094e-08
ENSG00000139174	PRICKLE1	ND	50.645	1.03214	0.267433	3.85944	0.000113647	0.000863771
ENSG00000130449	ZSWIM6	ND	778.825	1.03181	0.168496	6.12362	9.14704e-10	1.55135e-08
ENSG00000136274	NACAD	ND	17.75	1.03169	0.382202	2.69933	0.0069479	0.0313649
ENSG00000157800	SLC37A3	ND	540.219	1.03046	0.0604767	17.039	4.21681e-65	6.58985e-63
ENSG00000148400	NOTCH1	ND	6094.6	1.03021	0.0821682	12.5378	4.63434e-36	3.30116e-34
ENSG00000145103	ILDR1	ND	616.186	1.02502	0.0741103	13.831	1.65638e-43	1.56589e-41
ENSG00000168785	TSPAN5	ND	106.639	1.02019	0.34815	2.93032	0.00338613	0.0171038
ENSG00000054267	ARID4B	ND	5322.7	1.01986	0.0591282	17.2482	1.15407e-66	1.88027e-64
ENSG00000106100	NOD1	HALLMARK_INTERFERON_GAMMA_RESPONSE	455.748	1.01956	0.105312	9.68129	3.62119e-22	1.55346e-20
ENSG00000188092	GPR89B	ND	85.9673	1.01816	0.215991	4.71392	2.43001e-06	2.56306e-05
ENSG00000103966	EHD4	ND	7742.05	1.01353	0.0793008	12.7809	2.09722e-37	1.58222e-35
ENSG00000204520	MICA	ND	481.209	1.01338	0.111161	9.1164	7.76636e-20	2.9296e-18
ENSG00000185022	MAFF	ND	555.882	1.01145	0.118965	8.50204	1.86283e-17	6.03155e-16
ENSG00000138134	STAMBPL1	ND	1355.53	1.01105	0.168705	5.99303	2.05969e-09	3.3701e-08
ENSG00000104368	PLAT	ND	38.645	1.00821	0.273299	3.68904	0.000225099	0.00158793
ENSG00000168310	IRF2	HALLMARK_INTERFERON_ALPHA_RESPONSE	3926.21	1.00693	0.066154	15.221	2.56641e-52	3.11941e-50
ENSG00000105501	SIGLEC5	ND	13.033	1.00438	0.2916	3.44436	0.000572414	0.00363907
ENSG00000213533	STIMATE	ND	46.7153	1.00358	0.235814	4.25583	2.08277e-05	0.000185343
ENSG00000145850	TIMD4	ND	163.323	1.00347	0.186902	5.36897	7.91862e-08	1.05823e-06
ENSG00000107854	TNKS2	ND	3156.61	1.00212	0.101612	9.86226	6.06671e-23	2.70092e-21
ENSG00000075131	TIPIN	ND	1309.65	1.0017	0.0624995	16.0274	8.23e-58	1.08657e-55

## Sheet: HC IL21 vs NS
Lists of 155 differentially expressed genes (DEG) between IL21 and non-stimulated samples (FDR < 0.05, fold-change > 2) in healthy control
ID	symbol	baseMean	log2FoldChange	lfcSE	stat	pvalue	padj
ENSG00000181449	SOX2	16.6435	7.483	1.2566	5.95495	2.60147e-09	1.92612e-07
ENSG00000100453	GZMB	60.0155	5.68154	0.699585	8.12129	4.61258e-16	7.66508e-14
ENSG00000122859	NEUROG3	19.8809	5.6077	1.40856	3.98117	6.85775e-05	0.00195077
ENSG00000117594	HSD11B1	5.09201	5.58008	1.2394	4.50226	6.72358e-06	0.000253403
ENSG00000184500	PROS1	2.87428	5.17422	1.40386	3.6857	0.000228073	0.00554297
ENSG00000170775	GPR37	3.22475	4.91863	1.58479	3.10365	0.00191146	0.0331261
ENSG00000184557	SOCS3	2299.67	4.44793	0.301235	14.7656	2.44056e-49	2.28131e-46
ENSG00000197153	H3C12	4.86727	4.34923	1.2372	3.51539	0.000439106	0.00977272
ENSG00000188517	COL25A1	2.80771	4.16521	1.31826	3.15962	0.00157976	0.0284905
ENSG00000187513	GJA4	3.28132	4.01904	1.3592	2.95692	0.00310727	0.0488159
ENSG00000177494	ZBED2	272.55	3.90206	0.373281	10.4534	1.4137e-25	4.31495e-23
ENSG00000073737	DHRS9	97.5639	3.87697	0.634104	6.11409	9.71105e-10	7.80852e-08
ENSG00000147234	FRMPD3	67.7519	3.73372	1.26224	2.95802	0.00309621	0.0487955
ENSG00000113916	BCL6	121.533	3.69821	0.336938	10.9759	4.98903e-28	1.73526e-25
ENSG00000008118	CAMK1G	17.745	3.59235	0.67352	5.3337	9.62318e-08	5.57846e-06
ENSG00000100450	GZMH	7.61821	3.40781	0.909143	3.74837	0.000177984	0.00445885
ENSG00000134853	PDGFRA	25.3964	3.3741	0.590143	5.71743	1.08144e-08	7.18846e-07
ENSG00000118515	SGK1	1208.58	3.33508	0.523103	6.37557	1.82282e-10	1.63246e-08
ENSG00000197272	IL27	18.7648	3.06223	0.544803	5.6208	1.90078e-08	1.19446e-06
ENSG00000088881	EBF4	6.26245	2.98191	0.930271	3.20542	0.00134864	0.0251499
ENSG00000091137	SLC26A4	11.4598	2.9731	0.865635	3.43459	0.000593451	0.0126254
ENSG00000113263	ITK	175.747	2.919	0.45639	6.39584	1.59662e-10	1.44722e-08
ENSG00000140511	HAPLN3	551.339	2.85623	0.247449	11.5427	8.03304e-31	3.75444e-28
ENSG00000064932	SBNO2	5451.9	2.73523	0.122389	22.3487	1.24397e-110	1.86048e-106
ENSG00000136634	IL10	1976.6	2.7287	0.265321	10.2845	8.27468e-25	2.42659e-22
ENSG00000134460	IL2RA	1746.75	2.6466	0.336303	7.86969	3.55529e-15	5.37101e-13
ENSG00000019991	HGF	413.774	2.44	0.775175	3.14768	0.00164571	0.0293015
ENSG00000182578	CSF1R	83.987	2.42334	0.336485	7.20192	5.937e-13	6.83029e-11
ENSG00000185499	MUC1	95.4792	2.33477	0.349083	6.68829	2.25789e-11	2.23636e-09
ENSG00000001626	CFTR	10.682	2.31858	0.786268	2.94885	0.00318963	0.0495884
ENSG00000187045	TMPRSS6	43.5956	2.30689	0.315908	7.3024	2.82678e-13	3.48769e-11
ENSG00000123689	G0S2	79.2087	2.27716	0.28977	7.85849	3.8878e-15	5.81459e-13
ENSG00000148948	LRRC4C	103.208	2.27006	0.540163	4.20255	2.6393e-05	0.000867547
ENSG00000092054	MYH7	12.365	2.24011	0.704192	3.18111	0.0014671	0.0269557
ENSG00000114737	CISH	342.124	2.20147	0.303907	7.24391	4.35929e-13	5.13366e-11
ENSG00000102755	FLT1	1650.96	2.19202	0.265171	8.26643	1.38026e-16	2.37277e-14
ENSG00000135362	PRR5L	48.2276	2.15355	0.56755	3.79447	0.000147958	0.00378267
ENSG00000050730	TNIP3	512.156	2.13295	0.189234	11.2715	1.81437e-29	7.141e-27
ENSG00000069399	BCL3	1756.73	2.10603	0.160722	13.1036	3.14204e-39	1.82656e-36
ENSG00000092421	SEMA6A	1490.96	2.04204	0.284186	7.18559	6.69199e-13	7.6401e-11
ENSG00000160683	CXCR5	80.1878	2.02064	0.416211	4.85484	1.20483e-06	5.61353e-05
ENSG00000086967	MYBPC2	167.806	2.01414	0.615666	3.27149	0.00106984	0.0207861
ENSG00000106366	SERPINE1	53.4313	2.01322	0.464004	4.3388	1.43265e-05	0.000501878
ENSG00000171236	LRG1	89.3001	1.96971	0.6369	3.09265	0.00198376	0.0339899
ENSG00000073792	IGF2BP2	6.05489	1.93718	0.613546	3.15735	0.00159209	0.0286538
ENSG00000236790	LINC00299	9.56199	1.90434	0.645144	2.95181	0.00315914	0.0493711
ENSG00000085741	WNT11	73.3172	1.90079	0.58823	3.23137	0.00123198	0.0234124
ENSG00000176845	METRNL	88.6917	1.87686	0.422008	4.44746	8.68927e-06	0.000320881
ENSG00000143067	ZNF697	796.514	1.87532	0.182802	10.2587	1.08113e-24	3.1095e-22
ENSG00000141574	SECTM1	25.246	1.852	0.372592	4.97059	6.67509e-07	3.21005e-05
ENSG00000163823	CCR1	166.91	1.83167	0.295336	6.20199	5.57547e-10	4.65848e-08
ENSG00000023445	BIRC3	33042.8	1.80571	0.0900835	20.0448	2.23905e-89	1.67436e-85
ENSG00000166257	SCN3B	5.84796	1.80091	0.58957	3.05461	0.00225351	0.0375736
ENSG00000156127	BATF	4656.72	1.79142	0.0899059	19.9255	2.44444e-88	1.21863e-84
ENSG00000184785	SMIM10	17.7769	1.78426	0.595068	2.99841	0.00271389	0.0436441
ENSG00000168785	TSPAN5	106.639	1.77839	0.33598	5.29315	1.20228e-07	6.73456e-06
ENSG00000177301	KCNA2	40.7297	1.76601	0.331152	5.33291	9.66504e-08	5.5811e-06
ENSG00000120756	PLS1	94.396	1.74983	0.312578	5.59806	2.16758e-08	1.35642e-06
ENSG00000106546	AHR	6566.36	1.74846	0.202404	8.63848	5.69636e-18	1.10643e-15
ENSG00000140564	FURIN	3217.8	1.7464	0.182974	9.54455	1.36701e-21	3.19454e-19
ENSG00000139209	SLC38A4	8.87496	1.73039	0.579349	2.98679	0.00281926	0.0449519
ENSG00000134061	CD180	2530.93	1.72797	0.3904	4.42614	9.59354e-06	0.000349102
ENSG00000042062	RIPOR3	46.6602	1.72309	0.338148	5.09568	3.47498e-07	1.74989e-05
ENSG00000137507	LRRC32	155.686	1.70384	0.438533	3.88531	0.000102199	0.00273922
ENSG00000154451	GBP5	1452.8	1.69821	0.326608	5.19955	1.99771e-07	1.05702e-05
ENSG00000197714	ZNF460	409.921	1.67865	0.127559	13.1598	1.49533e-39	9.72351e-37
ENSG00000177272	KCNA3	618.516	1.66624	0.274525	6.06953	1.28282e-09	1.00978e-07
ENSG00000153094	BCL2L11	2767.38	1.66564	0.260052	6.40503	1.50342e-10	1.37946e-08
ENSG00000149218	ENDOD1	3548.35	1.66198	0.343444	4.83916	1.30388e-06	6.01877e-05
ENSG00000100368	CSF2RB	2757.04	1.6533	0.496773	3.32808	0.000874457	0.0175785
ENSG00000021355	SERPINB1	1058.04	1.62628	0.367761	4.42213	9.77344e-06	0.000353071
ENSG00000120833	SOCS2	1729.97	1.62106	0.191148	8.48062	2.23993e-17	4.08542e-15
ENSG00000075426	FOSL2	330.962	1.62096	0.101368	15.9909	1.47914e-57	1.8435e-54
ENSG00000038427	VCAN	1057.2	1.60345	0.498275	3.21801	0.00129084	0.0242536
ENSG00000008516	MMP25	47.7955	1.59081	0.402038	3.95686	7.59417e-05	0.00214299
ENSG00000102554	KLF5	874.705	1.58179	0.287976	5.4928	3.95609e-08	2.41499e-06
ENSG00000189325	BNIP5	29.5625	1.56089	0.529428	2.94825	0.00319578	0.0496325
ENSG00000142583	SLC2A5	3619.78	1.55027	0.240668	6.44153	1.18276e-10	1.10303e-08
ENSG00000171223	JUNB	7404.53	1.5468	0.0955102	16.1951	5.46287e-59	8.17027e-56
ENSG00000164300	SERINC5	99.9505	1.52885	0.207398	7.37159	1.68609e-13	2.13705e-11
ENSG00000149380	P4HA3	12.4542	1.52596	0.482431	3.16306	0.00156119	0.0283019
ENSG00000023171	GRAMD1B	1529.31	1.51888	0.37035	4.10121	4.11003e-05	0.00124685
ENSG00000163435	ELF3	201.445	1.51215	0.363083	4.16477	3.11673e-05	0.000998155
ENSG00000089692	LAG3	257.365	1.49446	0.412273	3.62492	0.000289051	0.00673372
ENSG00000173262	SLC2A14	17.4698	1.49393	0.38132	3.91779	8.93637e-05	0.00245234
ENSG00000163840	DTX3L	6951.62	1.48489	0.13476	11.0188	3.10241e-28	1.1317e-25
ENSG00000242616	GNG10	12.6118	1.47792	0.347534	4.25259	2.11314e-05	0.000711804
ENSG00000213512	GBP7	18.1266	1.47156	0.360001	4.08766	4.35755e-05	0.00131394
ENSG00000142733	MAP3K6	61.5138	1.45697	0.308701	4.71969	2.36208e-06	0.000100647
ENSG00000128886	ELL3	45.9862	1.4508	0.22683	6.396	1.59504e-10	1.44722e-08
ENSG00000106733	NMRK1	544.59	1.44769	0.244141	5.92972	3.03446e-09	2.22467e-07
ENSG00000140563	MCTP2	1410.32	1.44688	0.0947228	15.2749	1.12343e-52	1.12014e-49
ENSG00000188313	PLSCR1	1763.15	1.44554	0.230254	6.278	3.42957e-10	2.96489e-08
ENSG00000126259	KIRREL2	16.0938	1.43698	0.403285	3.56318	0.000366388	0.00830257
ENSG00000147883	CDKN2B	65.7806	1.40851	0.28158	5.00216	5.66903e-07	2.74388e-05
ENSG00000116544	DLGAP3	25.3796	1.40379	0.328854	4.26873	1.96591e-05	0.000666714
ENSG00000140284	SLC27A2	68.0484	1.38916	0.39668	3.50197	0.000461839	0.0101727
ENSG00000183087	GAS6	202.242	1.37112	0.326484	4.19967	2.67307e-05	0.000874801
ENSG00000130449	ZSWIM6	778.825	1.36662	0.168036	8.1329	4.19129e-16	7.12328e-14
ENSG00000138496	PARP9	5302.58	1.36174	0.24338	5.59511	2.20486e-08	1.37399e-06
ENSG00000057657	PRDM1	2248.48	1.35245	0.166328	8.13125	4.24876e-16	7.13982e-14
ENSG00000120093	HOXB3	712.082	1.35125	0.32552	4.15103	3.30977e-05	0.00104432
ENSG00000177606	JUN	2469.62	1.33309	0.140637	9.47892	2.56923e-21	5.82203e-19
ENSG00000171621	SPSB1	349.967	1.33247	0.42997	3.09898	0.00194187	0.0334977
ENSG00000165507	DEPP1	704.291	1.30523	0.27772	4.69981	2.60401e-06	0.000109645
ENSG00000104951	IL4I1	4964.57	1.30251	0.235127	5.53959	3.03172e-08	1.87365e-06
ENSG00000185033	SEMA4B	852.128	1.29971	0.209311	6.20948	5.31602e-10	4.46665e-08
ENSG00000052795	FNIP2	1735.92	1.29757	0.437682	2.96464	0.00303041	0.0479606
ENSG00000116396	KCNC4	226.083	1.29712	0.191314	6.78006	1.20123e-11	1.24761e-09
ENSG00000165272	AQP3	198.201	1.29124	0.317795	4.06313	4.84186e-05	0.00143396
ENSG00000173281	PPP1R3B	439.609	1.29104	0.166443	7.75666	8.71954e-15	1.23028e-12
ENSG00000121380	BCL2L14	268.339	1.27925	0.33508	3.81774	0.000134682	0.00350924
ENSG00000159733	ZFYVE28	77.1586	1.27911	0.348586	3.66944	0.000243082	0.00586377
ENSG00000114455	HHLA2	139.333	1.27576	0.303258	4.20685	2.58953e-05	0.000853063
ENSG00000182742	HOXB4	546.205	1.26447	0.222312	5.6878	1.28684e-08	8.40436e-07
ENSG00000059804	SLC2A3	3488.38	1.26407	0.126485	9.99385	1.62162e-23	4.2549e-21
ENSG00000221963	APOL6	5410.43	1.25109	0.268132	4.66594	3.0721e-06	0.000126574
ENSG00000186187	ZNRF1	700.319	1.23944	0.163369	7.58672	3.28109e-14	4.38142e-12
ENSG00000102096	PIM2	10847.8	1.21299	0.0785986	15.4327	9.85906e-54	1.13425e-50
ENSG00000047579	DTNBP1	1253.66	1.2116	0.112524	10.7674	4.90411e-27	1.59448e-24
ENSG00000168610	STAT3	12720.7	1.20632	0.0662547	18.2072	4.52147e-74	1.12705e-70
ENSG00000100055	CYTH4	1030.06	1.1975	0.214505	5.58263	2.36909e-08	1.47021e-06
ENSG00000179627	ZBTB42	96.4183	1.19701	0.219901	5.44339	5.22752e-08	3.16529e-06
ENSG00000121858	TNFSF10	3580.02	1.19508	0.294763	4.05437	5.02687e-05	0.00147415
ENSG00000150347	ARID5B	2643.45	1.18745	0.248356	4.78126	1.742e-06	7.70808e-05
ENSG00000104447	TRPS1	381.865	1.17598	0.384787	3.05618	0.00224174	0.037419
ENSG00000222041	CYTOR	348.957	1.17354	0.151285	7.75717	8.68424e-15	1.23028e-12
ENSG00000172578	KLHL6	2740.64	1.17302	0.265163	4.42378	9.69876e-06	0.000351222
ENSG00000196396	PTPN1	10640.4	1.16752	0.0761669	15.3285	4.93512e-53	5.27212e-50
ENSG00000168209	DDIT4	3352.68	1.16609	0.193083	6.03929	1.54798e-09	1.20581e-07
ENSG00000118307	DNAI7	13.3556	1.14897	0.388724	2.95575	0.00311907	0.0488469
ENSG00000125266	EFNB2	165.579	1.1478	0.30741	3.73377	0.000188633	0.00467085
ENSG00000221869	CEBPD	123.345	1.13705	0.3085	3.68573	0.000228044	0.00554297
ENSG00000128016	ZFP36	7819.02	1.12011	0.139666	8.01995	1.05786e-15	1.70123e-13
ENSG00000025708	TYMP	2142.57	1.11835	0.247042	4.52696	5.98392e-06	0.000228276
ENSG00000171310	CHST11	3088.44	1.11372	0.174405	6.3858	1.70509e-10	1.53623e-08
ENSG00000169047	IRS1	429.05	1.10814	0.133091	8.32621	8.34723e-17	1.4862e-14
ENSG00000130779	CLIP1	4049.8	1.10654	0.181517	6.09609	1.08697e-09	8.60142e-08
ENSG00000179588	ZFPM1	320.983	1.0987	0.257284	4.27036	1.95157e-05	0.000663357
ENSG00000179403	VWA1	121.459	1.09751	0.233191	4.70647	2.52038e-06	0.000106784
ENSG00000196843	ARID5A	6241.26	1.09177	0.151037	7.22849	4.88392e-13	5.70655e-11
ENSG00000028277	POU2F2	13995	1.09162	0.0833124	13.1028	3.17536e-39	1.82656e-36
ENSG00000163565	IFI16	17297.5	1.09004	0.0900635	12.1031	1.01757e-33	5.24784e-31
ENSG00000115020	PIKFYVE	9871.67	1.08171	0.12754	8.48139	2.22528e-17	4.08542e-15
ENSG00000182957	SPATA13	2069.15	1.0795	0.0968901	11.1415	7.87576e-29	2.94475e-26
ENSG00000185262	UBALD2	5704.48	1.07066	0.196864	5.43856	5.37126e-08	3.23922e-06
ENSG00000033327	GAB2	1186.4	1.05562	0.144576	7.30154	2.845e-13	3.48769e-11
ENSG00000147854	UHRF2	5873.53	1.04947	0.0909599	11.5377	8.51458e-31	3.85891e-28
ENSG00000104783	KCNN4	2784.17	1.04347	0.184303	5.66174	1.49845e-08	9.70167e-07
ENSG00000119537	KDSR	1699.46	1.0434	0.0791486	13.1828	1.10189e-39	7.49084e-37
ENSG00000100731	PCNX1	6613.37	1.04241	0.109254	9.54115	1.41257e-21	3.25021e-19
ENSG00000111424	VDR	1134.34	1.03088	0.334537	3.08153	0.00205942	0.0349611
ENSG00000076716	GPC4	293.022	1.01482	0.333534	3.04264	0.00234511	0.0386697
ENSG00000162337	LRP5	798.135	1.01139	0.188071	5.3777	7.5444e-08	4.49538e-06
ENSG00000184489	PTP4A3	3386.44	1.00988	0.307074	3.28873	0.00100642	0.0197274

## Sheet: P1_IFNvsNS_FDR0.05_ann
Lists of 63 differentially expressed genes (DEG) between IFN-a and non-stimulated samples (FDR < 0.05, fold-change > 2) in P1
ID	symbol	Pathways	baseMean	log2FoldChange	lfcSE	stat	pvalue	padj
ENSG00000134321	RSAD2	HALLMARK_INTERFERON_ALPHA_RESPONSE	1484.61	7.24137	0.732168	9.89032	4.58575e-23	2.96698e-20
ENSG00000134326	CMPK2	ISG	1539.21	5.94838	0.624313	9.52788	1.60529e-21	8.82831e-19
ENSG00000185745	IFIT1	ISG	6924.44	5.68599	0.415016	13.7006	1.00625e-42	1.10677e-38
ENSG00000135114	OASL	ISG	988.801	4.40939	0.388214	11.3581	6.75734e-30	8.25822e-27
ENSG00000125144	MT1G	ND	92.0549	3.90935	0.682524	5.72778	1.01753e-08	1.74872e-06
ENSG00000184979	USP18	ISG	1536.72	3.85066	0.653683	5.89072	3.8451e-09	7.16819e-07
ENSG00000181381	DDX60L	ND	753.338	3.80128	0.395372	9.61443	6.9493e-22	4.02291e-19
ENSG00000132530	XAF1	ISG	4224.24	3.57402	0.75204	4.75243	2.00985e-06	0.000242927
ENSG00000137959	IFI44L	ISG	9413.14	3.48246	0.492165	7.07579	1.48602e-12	3.98653e-10
ENSG00000138646	HERC5	ISG	2816.02	3.34232	0.250445	13.3455	1.25771e-40	6.91678e-37
ENSG00000137628	DDX60	HALLMARK_INTERFERON_ALPHA_RESPONSE	1393.89	3.32451	0.3133	10.6113	2.64115e-26	1.93667e-23
ENSG00000137965	IFI44	ISG	3738.68	3.26447	0.262046	12.4576	1.27102e-35	2.79599e-32
ENSG00000121858	TNFSF10	HALLMARK_INTERFERON_GAMMA_RESPONSE	3580.02	3.11773	0.416055	7.49354	6.70388e-14	2.10674e-11
ENSG00000121380	BCL2L14	ND	268.339	3.02017	0.607189	4.97401	6.55808e-07	8.48616e-05
ENSG00000111335	OAS2	ISG	8305.97	3.00236	0.291993	10.2823	8.46852e-25	5.82158e-22
ENSG00000205045	SLFN12L	ND	247.575	2.9664	0.681035	4.35572	1.32631e-05	0.00127966
ENSG00000157601	MX1	ISG	17047.4	2.89726	0.541909	5.34641	8.97177e-08	1.38987e-05
ENSG00000187608	ISG15	ISG	2451.21	2.79855	0.335953	8.33017	8.07243e-17	3.17102e-14
ENSG00000130589	HELZ2	ISG	3055.83	2.73814	0.223609	12.2452	1.78251e-34	2.80083e-31
ENSG00000107201	DDX58	ISG	4036.88	2.71536	0.350909	7.73809	1.00925e-14	3.36385e-12
ENSG00000119922	IFIT2	HALLMARK_INTERFERON_ALPHA_RESPONSE	12614.6	2.6396	0.247983	10.6443	1.85377e-26	1.4564e-23
ENSG00000138642	HERC6	ISG	711.181	2.59772	0.307586	8.44552	3.02705e-17	1.23313e-14
ENSG00000108771	DHX58	ISG	830.418	2.46834	0.406407	6.07356	1.25106e-09	2.45722e-07
ENSG00000187193	MT1X	ND	230.377	2.39605	0.361077	6.63586	3.22614e-11	7.71399e-09
ENSG00000177409	SAMD9L	ISG	10160.8	2.37995	0.194601	12.2299	2.15192e-34	2.95862e-31
ENSG00000133106	EPSTI1	ISG	1854.42	2.34409	0.536789	4.36688	1.26032e-05	0.0012602
ENSG00000126709	IFI6	ISG	1204.63	2.29731	0.39974	5.74701	9.08368e-09	1.5859e-06
ENSG00000188313	PLSCR1	ISG	1763.15	2.26929	0.326839	6.94315	3.83453e-12	9.80836e-10
ENSG00000119917	IFIT3	HALLMARK_INTERFERON_ALPHA_RESPONSE	13807.6	2.16026	0.347737	6.21233	5.22059e-10	1.06336e-07
ENSG00000089127	OAS1	ISG	2773.91	2.1496	0.329968	6.51458	7.28932e-11	1.63623e-08
ENSG00000111331	OAS3	ISG	6896.86	2.12451	0.509686	4.16827	3.06924e-05	0.00259681
ENSG00000135899	SP110	ISG	4151.52	1.93059	0.235312	8.20437	2.318e-16	8.79162e-14
ENSG00000055332	EIF2AK2	ISG	10263.8	1.88751	0.166711	11.322	1.02083e-29	1.12281e-26
ENSG00000185507	IRF7	ISG	3054.55	1.85678	0.269496	6.88981	5.58673e-12	1.36552e-09
ENSG00000196664	TLR7	ND	3534.79	1.84315	0.44892	4.10574	4.03015e-05	0.00325939
ENSG00000125148	MT2A	HALLMARK_INTERFERON_GAMMA_RESPONSE	1441.42	1.82176	0.393765	4.62651	3.71873e-06	0.000426065
ENSG00000152778	IFIT5	ISG	1833.1	1.74472	0.233843	7.46107	8.58211e-14	2.5512e-11
ENSG00000115415	STAT1	HALLMARK_INTERFERON_GAMMA_RESPONSE	25691.2	1.74191	0.161921	10.7578	5.44738e-27	4.99298e-24
ENSG00000205413	SAMD9	ISG	5305.15	1.72925	0.214672	8.0553	7.92865e-16	2.90691e-13
ENSG00000170385	SLC30A1	ND	2349.82	1.70234	0.213591	7.97009	1.58564e-15	5.62595e-13
ENSG00000163840	DTX3L	ND	6951.62	1.69343	0.191413	8.84699	8.99092e-19	4.12046e-16
ENSG00000142089	IFITM3	ISG	137.958	1.6231	0.452091	3.5902	0.000330429	0.0203039
ENSG00000136514	RTP4	ISG	229.256	1.60583	0.363186	4.42151	9.80155e-06	0.000998215
ENSG00000068079	IFI35	ISG	1609.62	1.56848	0.220719	7.10624	1.19249e-12	3.27905e-10
ENSG00000116663	FBXO6	ND	536.67	1.54466	0.276631	5.58383	2.35282e-08	3.921e-06
ENSG00000059378	PARP12	ISG	1457.51	1.51503	0.25464	5.94967	2.68678e-09	5.18454e-07
ENSG00000221963	APOL6	HALLMARK_INTERFERON_GAMMA_RESPONSE	5410.43	1.4954	0.379551	3.93991	8.15119e-05	0.00612884
ENSG00000138496	PARP9	ISG	5302.58	1.47235	0.344562	4.27312	1.92759e-05	0.0017668
ENSG00000121060	TRIM25	HALLMARK_INTERFERON_ALPHA_RESPONSE	7242.02	1.45203	0.11051	13.1394	1.95784e-39	7.1781e-36
ENSG00000183486	MX2	ISG	5956.42	1.42989	0.406432	3.51815	0.000434572	0.0252383
ENSG00000172183	ISG20	HALLMARK_INTERFERON_ALPHA_RESPONSE	3435.4	1.28986	0.256552	5.02769	4.96429e-07	6.82528e-05
ENSG00000184898	RBM43	ISG	552.005	1.26914	0.201959	6.28413	3.29704e-10	6.97388e-08
ENSG00000122643	NT5C3A	ISG	4176.83	1.25216	0.0984882	12.7138	4.95661e-37	1.36294e-33
ENSG00000172936	MYD88	HALLMARK_INTERFERON_GAMMA_RESPONSE	5849.04	1.248	0.101094	12.345	5.18396e-35	9.50307e-32
ENSG00000156587	UBE2L6	HALLMARK_INTERFERON_ALPHA_RESPONSE	2909.22	1.21445	0.141595	8.57697	9.74016e-18	4.12046e-15
ENSG00000132109	TRIM21	HALLMARK_INTERFERON_ALPHA_RESPONSE	3541.39	1.16113	0.124865	9.2991	1.41638e-20	7.41844e-18
ENSG00000213928	IRF9	HALLMARK_INTERFERON_ALPHA_RESPONSE	788.268	1.15993	0.177169	6.54703	5.86939e-11	1.34495e-08
ENSG00000197536	IRF1-AS1	ND	504.018	1.15076	0.197304	5.83241	5.4633e-09	1.00151e-06
ENSG00000163565	IFI16	ND	17297.5	1.1307	0.127139	8.89336	5.92885e-19	2.83528e-16
ENSG00000130813	SHFL	ND	2240.71	1.1209	0.147236	7.61296	2.6789e-14	8.66624e-12
ENSG00000170581	STAT2	ISG	6164.01	1.09232	0.184472	5.92134	3.19333e-09	6.05577e-07
ENSG00000115267	IFIH1	ISG	5850.27	1.0483	0.151784	6.90654	4.96616e-12	1.24143e-09
ENSG00000138035	PNPT1	ISG	4376.34	1.00391	0.203638	4.92988	8.22808e-07	0.000105233
ENSG00000196116	TDRD7	ISG	2092.99	0.991166	0.102093	9.70844	2.77555e-22	1.69601e-19
ENSG00000117228	GBP1	ND	6293.05	0.991112	0.288979	3.4297	0.000604257	0.0339093
ENSG00000106617	PRKAG2	ND	590.158	0.989453	0.201348	4.91414	8.91723e-07	0.000112736
ENSG00000196684	HSH2D	ISG	4275.35	0.980549	0.241671	4.05737	4.96289e-05	0.00392711
ENSG00000173193	PARP14	HALLMARK_INTERFERON_ALPHA_RESPONSE	19896.6	0.969447	0.147938	6.55304	5.63756e-11	1.31931e-08
ENSG00000140464	PML	HALLMARK_INTERFERON_GAMMA_RESPONSE	4446.78	0.944414	0.0873	10.818	2.82774e-27	2.82748e-24
ENSG00000168961	LGALS9	ND	3339.34	0.931389	0.206127	4.51852	6.22746e-06	0.000684958
ENSG00000185880	TRIM69	ND	3435.75	0.880984	0.141108	6.24335	4.28308e-10	8.8886e-08
ENSG00000183386	FHL3	ND	571.304	0.873341	0.205842	4.24278	2.2077e-05	0.00199037
ENSG00000127311	HELB	ND	735.3	0.872554	0.14275	6.11247	9.81002e-10	1.96182e-07
ENSG00000169871	TRIM56	ND	2652.62	0.852079	0.114194	7.46166	8.5438e-14	2.5512e-11
ENSG00000141664	ZCCHC2	ND	2849.28	0.851917	0.0940743	9.05579	1.35586e-19	6.77868e-17
ENSG00000163644	PPM1K	ISG	5728.33	0.846617	0.175634	4.82035	1.43309e-06	0.000177108
ENSG00000178685	PARP10	ISG	2895.32	0.84621	0.164442	5.14595	2.66168e-07	3.81473e-05
ENSG00000173821	RNF213	HALLMARK_INTERFERON_GAMMA_RESPONSE	23985.9	0.841847	0.154398	5.45243	4.96854e-08	7.807e-06
ENSG00000132274	TRIM22	ND	14642.2	0.816645	0.0930416	8.7772	1.67601e-18	7.37378e-16
ENSG00000160710	ADAR	HALLMARK_INTERFERON_ALPHA_RESPONSE	26316.3	0.797082	0.0744889	10.7007	1.01026e-26	8.54758e-24
ENSG00000002549	LAP3	HALLMARK_INTERFERON_ALPHA_RESPONSE	8640.28	0.790484	0.184439	4.28589	1.82007e-05	0.00169652
ENSG00000110057	UNC93B1	ISG	1440.44	0.786684	0.136106	5.77995	7.47219e-09	1.34732e-06
ENSG00000124201	ZNFX1	HALLMARK_INTERFERON_GAMMA_RESPONSE	9806.09	0.785853	0.140679	5.58614	2.32166e-08	3.921e-06
ENSG00000061938	TNK2	ISG	1924.02	0.783429	0.147802	5.30055	1.15457e-07	1.73961e-05
ENSG00000228727	SAPCD1	ND	136.438	0.739586	0.217875	3.39454	0.000687434	0.0370641
ENSG00000197121	PGAP1	ISG	751.53	0.735672	0.213193	3.45074	0.000559057	0.0315337
ENSG00000134470	IL15RA	HALLMARK_INTERFERON_GAMMA_RESPONSE	868.08	0.735061	0.14315	5.1349	2.823e-07	3.9808e-05
ENSG00000101347	SAMHD1	HALLMARK_INTERFERON_GAMMA_RESPONSE	2264.03	0.725723	0.176583	4.10981	3.95979e-05	0.0032262
ENSG00000038210	PI4K2B	ISG	5141.29	0.723145	0.161038	4.49053	7.10446e-06	0.000766097
ENSG00000067066	SP100	ND	7783.63	0.706526	0.141473	4.99407	5.91211e-07	7.83462e-05
ENSG00000086065	CHMP5	ND	3035.27	0.698694	0.0882389	7.9182	2.40967e-15	8.28248e-13
ENSG00000123609	NMI	HALLMARK_INTERFERON_ALPHA_RESPONSE	2699.04	0.693359	0.155993	4.44481	8.79683e-06	0.000912796
ENSG00000102921	N4BP1	ND	3893.57	0.663012	0.15325	4.32633	1.51613e-05	0.00145008
ENSG00000114127	XRN1	ND	7740.25	0.659799	0.114708	5.75199	8.81995e-09	1.56469e-06
ENSG00000213689	TREX1	ND	865.601	0.658752	0.19248	3.42244	0.000620607	0.0345425
ENSG00000235750	KIAA0040	ISG	5723.06	0.648739	0.153678	4.22142	2.42771e-05	0.00211924
ENSG00000136147	PHF11	ND	2355.18	0.642654	0.091833	6.99807	2.59517e-12	6.79624e-10
ENSG00000143344	RGL1	ND	1844.81	0.639471	0.16692	3.83101	0.000127617	0.00911467
ENSG00000083097	DOP1A	ND	2043.5	0.633898	0.0874955	7.24492	4.32686e-13	1.22029e-10
ENSG00000180938	ZNF572	ND	129.746	0.632778	0.18144	3.48753	0.000487505	0.0279274
ENSG00000156500	PABIR3	ND	315.089	0.629918	0.137366	4.58569	4.52486e-06	0.000507846
ENSG00000113369	ARRDC3	ND	625.827	0.624806	0.144809	4.31469	1.59828e-05	0.00150252
ENSG00000132256	TRIM5	ISG	2943.58	0.624606	0.143323	4.35803	1.31239e-05	0.00127763
ENSG00000128284	APOL3	ND	1502.51	0.616933	0.134826	4.57578	4.74442e-06	0.00052711
ENSG00000137200	CMTR1	ISG	4262.13	0.61266	0.140552	4.35896	1.30683e-05	0.00127763
ENSG00000196247	ZNF107	ND	3568.22	0.59205	0.108029	5.48048	4.24165e-08	6.86087e-06
ENSG00000151689	INPP1	ND	942.494	0.588531	0.172686	3.4081	0.00065418	0.0359766
ENSG00000170915	PAQR8	ND	1274.89	0.56037	0.135103	4.14773	3.35782e-05	0.00277689
ENSG00000126790	L3HYPDH	ND	502.956	0.552068	0.126679	4.35799	1.3126e-05	0.00127763
ENSG00000100342	APOL1	ND	2434.98	0.53435	0.140113	3.81371	0.000136897	0.00959066
ENSG00000101596	SMCHD1	ND	11282.6	0.527474	0.11251	4.68824	2.7556e-06	0.000322434
ENSG00000152749	GPR180	ND	1401.98	0.524802	0.11895	4.41194	1.02448e-05	0.00103378
ENSG00000137449	CPEB2	ND	1701.46	0.524337	0.111255	4.71293	2.44186e-06	0.000288795
ENSG00000125826	RBCK1	HALLMARK_INTERFERON_GAMMA_RESPONSE	3495.43	0.505029	0.0946652	5.3349	9.55975e-08	1.46038e-05
ENSG00000185404	SP140L	ND	1594.42	0.499134	0.14653	3.40636	0.000658362	0.0360265
ENSG00000130303	BST2	ISG	5331.17	0.485413	0.0992525	4.89068	1.00486e-06	0.000125596
ENSG00000103966	EHD4	ND	7742.05	0.478258	0.112601	4.24736	2.163e-05	0.00196618
ENSG00000120539	MASTL	ISG	3160.79	0.457964	0.0890059	5.14533	2.67055e-07	3.81473e-05
ENSG00000138593	SECISBP2L	ND	6466.38	0.449516	0.107361	4.18697	2.82699e-05	0.0024104
ENSG00000168394	TAP1	HALLMARK_INTERFERON_ALPHA_RESPONSE	11324	0.447127	0.125245	3.57004	0.000356932	0.02169
ENSG00000204267	TAP2	ND	3245.2	0.440925	0.069481	6.34597	2.21024e-10	4.76676e-08
ENSG00000160932	LY6E	ISG	3058.04	0.440676	0.115376	3.81948	0.000133732	0.00942898
ENSG00000123737	EXOSC9	ISG	3730.97	0.437531	0.0879038	4.97738	6.44493e-07	8.43902e-05
ENSG00000105939	ZC3HAV1	ND	7821.53	0.4225	0.0657537	6.42549	1.31447e-10	2.89158e-08
ENSG00000170340	B3GNT2	ND	6874.85	0.420726	0.109028	3.85889	0.000113905	0.0082424
ENSG00000111224	PARP11	ND	1099.48	0.420139	0.127714	3.28967	0.00100303	0.0496954
ENSG00000120690	ELF1	HALLMARK_INTERFERON_ALPHA_RESPONSE	7755.25	0.419776	0.0763535	5.4978	3.84565e-08	6.31317e-06
ENSG00000135148	TRAFD1	HALLMARK_INTERFERON_ALPHA_RESPONSE	5995.02	0.415677	0.115977	3.58413	0.000338209	0.0206665
ENSG00000105402	NAPA	ND	3095.17	0.404806	0.120033	3.37246	0.000745008	0.0386525
ENSG00000152457	DCLRE1C	ND	1440.03	0.403449	0.0960244	4.20153	2.65123e-05	0.00229613
ENSG00000105726	ATP13A1	ND	3243.9	0.393281	0.075137	5.23418	1.6572e-07	2.46318e-05
ENSG00000155363	MOV10	ISG	2617.45	0.388487	0.105956	3.66651	0.000245884	0.0160028
ENSG00000100226	GTPBP1	ND	3830.16	0.387881	0.0870948	4.45355	8.44636e-06	0.000893284
ENSG00000185722	ANKFY1	ND	2641.51	0.377992	0.0752315	5.02439	5.05046e-07	6.85803e-05
ENSG00000162408	NOL9	ND	1766.9	0.374074	0.0899577	4.15833	3.20584e-05	0.00267129
ENSG00000163512	AZI2	ND	1051.16	0.36472	0.0894134	4.07903	4.52236e-05	0.00360445
ENSG00000234127	TRIM26	HALLMARK_INTERFERON_ALPHA_RESPONSE	5536.01	0.361749	0.107381	3.36883	0.00075489	0.0389814
ENSG00000168310	IRF2	HALLMARK_INTERFERON_ALPHA_RESPONSE	3926.21	0.356804	0.0937615	3.80545	0.000141548	0.0098537
ENSG00000112144	CILK1	ND	949.861	0.354738	0.0984734	3.60237	0.000315329	0.0195949
ENSG00000121940	CLCC1	ND	1295.49	0.353963	0.103959	3.40483	0.000662046	0.0360487
ENSG00000100596	SPTLC2	ND	3811.11	0.352947	0.0701722	5.02973	4.91162e-07	6.82528e-05
ENSG00000101577	LPIN2	ND	2724.49	0.351566	0.047949	7.33208	2.26611e-13	6.55919e-11
ENSG00000131873	CHSY1	ND	2759.72	0.343646	0.0920298	3.73407	0.00018841	0.0125596
ENSG00000059758	CDK17	ND	4249.07	0.343231	0.0810983	4.23228	2.31333e-05	0.00206757
ENSG00000136874	STX17	ND	968.712	0.341779	0.0799043	4.27736	1.89124e-05	0.00174804
ENSG00000009780	FAM76A	ND	664.782	0.336663	0.0909228	3.70274	0.000213285	0.014132
ENSG00000113441	LNPEP	ND	12179	0.326884	0.0963741	3.39182	0.000694299	0.0371754
ENSG00000092098	RNF31	HALLMARK_INTERFERON_ALPHA_RESPONSE	1527.36	0.322567	0.0762467	4.23058	2.33093e-05	0.00206757
ENSG00000054267	ARID4B	ND	5322.7	0.316878	0.0841742	3.76455	0.000166848	0.0112587
ENSG00000114841	DNAH1	ND	1531.11	0.314348	0.0947491	3.31769	0.000907649	0.0453783
ENSG00000138081	FBXO11	ND	2307.51	0.310798	0.0918383	3.38419	0.000713881	0.0377499
ENSG00000086061	DNAJA1	ND	17641.1	0.308593	0.056541	5.45786	4.81897e-08	7.68171e-06
ENSG00000155729	KCTD18	ND	1152.02	0.300269	0.0734066	4.09049	4.30456e-05	0.0034559
ENSG00000101911	PRPS2	ND	2699.65	0.296034	0.0750165	3.94625	7.9384e-05	0.0060635
ENSG00000119397	CNTRL	ND	8719.97	0.291984	0.0770123	3.7914	0.000149803	0.010234
ENSG00000118181	RPS25	ND	36604.4	0.29144	0.0695486	4.19045	2.78406e-05	0.00239233
ENSG00000121486	TRMT1L	ND	1860.7	0.273878	0.0714845	3.83129	0.000127473	0.00911467
ENSG00000104320	NBN	ND	7990.91	0.272256	0.071609	3.80198	0.000143543	0.00992973
ENSG00000137265	IRF4	HALLMARK_INTERFERON_GAMMA_RESPONSE	62031	0.270962	0.057123	4.74348	2.10073e-06	0.000251151
ENSG00000240065	PSMB9	HALLMARK_INTERFERON_ALPHA_RESPONSE	3687.44	0.269676	0.0693633	3.88788	0.000101125	0.00746495
ENSG00000077458	FAM76B	ND	2877.81	0.269204	0.0597793	4.5033	6.69062e-06	0.000728615
ENSG00000034677	RNF19A	ND	7779.5	0.265166	0.0725661	3.65413	0.000258059	0.0165023
ENSG00000172432	GTPBP2	ND	3450.26	0.262822	0.0649017	4.04954	5.13176e-05	0.00403173
ENSG00000068400	GRIPAP1	ND	4701.13	0.237195	0.070089	3.38419	0.000713878	0.0377499
ENSG00000096746	HNRNPH3	ND	8887.44	0.236117	0.050528	4.673	2.96834e-06	0.000343671
ENSG00000186448	ZNF197	ND	1393.92	0.223706	0.0635844	3.51825	0.000434405	0.0252383
ENSG00000082258	CCNT2	ND	3495.4	0.193743	0.0560832	3.45457	0.000551178	0.0312495
ENSG00000221914	PPP2R2A	ND	3668.36	0.184744	0.0524828	3.52009	0.0004314	0.0252383
ENSG00000147133	TAF1	ND	5393.55	0.184593	0.0554185	3.33088	0.000865706	0.0436784
ENSG00000255823	MTRNR2L8	ND	46003.4	0.182691	0.0543415	3.36191	0.00077405	0.039784
ENSG00000110172	CHORDC1	ND	4233.91	0.171112	0.0486488	3.51729	0.000435973	0.0252383
ENSG00000163660	CCNL1	ND	10220.3	0.155686	0.0395268	3.93874	8.1911e-05	0.00612884
ENSG00000111642	CHD4	ND	21000.4	0.125298	0.0367214	3.41212	0.000644595	0.0356277
ENSG00000135486	HNRNPA1	ND	77639.8	0.120024	0.0355575	3.37548	0.000736876	0.0384287
ENSG00000135829	DHX9	ND	18503.5	-0.128333	0.0339027	-3.78534	0.000153496	0.0104216
ENSG00000101413	RPRD1B	ND	3339.63	-0.137015	0.0409255	-3.34792	0.000814194	0.0416527
ENSG00000132341	RAN	ND	26753.7	-0.146686	0.0431421	-3.40006	0.000673702	0.0365027
ENSG00000058804	NDC1	ND	3516.93	-0.173003	0.0512093	-3.37836	0.000729204	0.0383757
ENSG00000174444	RPL4	ND	112476	-0.192424	0.052143	-3.69031	0.000223982	0.014752
ENSG00000100664	EIF5	ND	11595.9	-0.199135	0.0494159	-4.02978	5.58286e-05	0.00432436
ENSG00000143742	SRP9	ND	7639.95	-0.201747	0.0570662	-3.53532	0.000407289	0.0243466
ENSG00000144567	RETREG2	ND	2743.9	-0.216474	0.0609932	-3.54915	0.000386474	0.0233562
ENSG00000163684	RPP14	ND	1534.21	-0.218821	0.0657884	-3.32614	0.000880593	0.0442267
ENSG00000110955	ATP5F1B	ND	24225.6	-0.22577	0.0624529	-3.61504	0.000300298	0.0187669
ENSG00000115649	CNPPD1	ND	2923.23	-0.226476	0.0684924	-3.30659	0.000944382	0.0470012
ENSG00000149357	LAMTOR1	ND	2261.67	-0.235886	0.068934	-3.42191	0.000621821	0.0345425
ENSG00000169220	RGS14	ND	2939.63	-0.246987	0.0633871	-3.89648	9.76017e-05	0.00725352
ENSG00000146834	MEPCE	ND	3530.46	-0.248281	0.0495933	-5.00634	5.54753e-07	7.44113e-05
ENSG00000179632	MAF1	ND	2809.21	-0.249348	0.0577026	-4.32126	1.55144e-05	0.00147106
ENSG00000120742	SERP1	ND	7170.57	-0.26603	0.0646671	-4.11384	3.89133e-05	0.00319408
ENSG00000138073	PREB	ND	2216.04	-0.266191	0.0724673	-3.67326	0.000239479	0.0156787
ENSG00000143756	FBXO28	ND	1999.97	-0.271072	0.0701073	-3.86653	0.000110394	0.00804123
ENSG00000060688	SNRNP40	ND	3283.07	-0.275268	0.059935	-4.59277	4.37409e-06	0.000495986
ENSG00000182307	C8orf33	ND	2014.76	-0.275539	0.0792164	-3.47831	0.000504584	0.0287561
ENSG00000134057	CCNB1	ND	5020.82	-0.281949	0.0795035	-3.54637	0.000390577	0.0234751
ENSG00000115946	PNO1	ND	1571.94	-0.283285	0.0777815	-3.64207	0.000270457	0.0170963
ENSG00000198356	GET3	ND	2037.43	-0.284253	0.0791222	-3.59259	0.000327412	0.0202315
ENSG00000169021	UQCRFS1	ND	3213.92	-0.297822	0.0737778	-4.03674	5.41993e-05	0.00422793
ENSG00000182831	C16orf72	ND	2275.68	-0.298653	0.0622424	-4.79823	1.60074e-06	0.000195628
ENSG00000152382	TADA1	ND	1186.03	-0.299486	0.0817848	-3.66188	0.000250375	0.0161046
ENSG00000143222	UFC1	ND	2759.77	-0.305502	0.0900907	-3.39105	0.000696258	0.0371754
ENSG00000247077	PGAM5	ND	2005.69	-0.308549	0.069383	-4.44704	8.70626e-06	0.000912002
ENSG00000171161	ZNF672	ND	1903.2	-0.320351	0.0961221	-3.33275	0.000859924	0.0435866
ENSG00000126756	UXT	ND	1308.29	-0.321063	0.0809899	-3.96423	7.36329e-05	0.00566355
ENSG00000169442	CD52	ND	2396.78	-0.327417	0.0830834	-3.94082	8.12045e-05	0.00612884
ENSG00000104979	C19orf53	ND	2038.92	-0.338559	0.0961499	-3.52116	0.000429661	0.0252383
ENSG00000105325	FZR1	ND	2612.51	-0.345561	0.0943098	-3.66411	0.000248203	0.0160587
ENSG00000131446	MGAT1	ND	3746.65	-0.354141	0.0948107	-3.73524	0.000187533	0.0125596
ENSG00000114383	TUSC2	ND	1203.58	-0.356611	0.0690976	-5.16098	2.45665e-07	3.60277e-05
ENSG00000233276	GPX1	ND	3996.98	-0.356637	0.0857084	-4.16105	3.16791e-05	0.00265984
ENSG00000126062	TMEM115	ND	935.3	-0.36477	0.0960944	-3.79596	0.000147076	0.0101105
ENSG00000112658	SRF	ND	7523.84	-0.37495	0.107438	-3.48991	0.000483184	0.0278248
ENSG00000161542	PRPSAP1	ND	919.064	-0.376872	0.106651	-3.53369	0.000409805	0.0243646
ENSG00000108106	UBE2S	ND	3892.98	-0.398543	0.0942631	-4.22799	2.35789e-05	0.00207476
ENSG00000103343	ZNF174	ND	447.194	-0.415807	0.0932233	-4.46034	8.18314e-06	0.000873848
ENSG00000130734	ATG4D	ND	437.904	-0.419704	0.115869	-3.62222	0.00029209	0.0183583
ENSG00000141873	SLC39A3	ND	369.171	-0.42301	0.115987	-3.64705	0.000265266	0.0168651
ENSG00000123933	MXD4	ND	2160.57	-0.430403	0.0969292	-4.44039	8.97961e-06	0.000923053
ENSG00000164008	C1orf50	ND	448.823	-0.448055	0.132743	-3.37536	0.0007372	0.0384287
ENSG00000224877	NDUFAF8	ND	608.284	-0.569198	0.148827	-3.82456	0.000131008	0.00929653
ENSG00000171222	SCAND1	ND	458.389	-0.572467	0.171346	-3.341	0.00083476	0.0425071
ENSG00000186395	KRT10	ND	448.988	-0.761788	0.196927	-3.86838	0.000109561	0.00803376

## Sheet: P3_IFNvsNS_FDR0.05_ann
Lists of 307 differentially expressed genes (DEG) between IFN-a and non-stimulated samples (FDR < 0.05, fold-change > 2) in P3
ID	symbol	Pathways	baseMean	log2FoldChange	lfcSE	stat	pvalue	padj
ENSG00000183695	MRGPRX2	ND	9.28421	7.89917	2.28006	3.46446	0.000531297	0.0073143
ENSG00000197261	C6orf141	ND	9.98621	7.44387	1.75602	4.23907	2.24451e-05	0.000462809
ENSG00000104213	PDGFRL	ISG	24.4047	7.04177	1.20799	5.82933	5.56488e-09	2.08151e-07
ENSG00000134321	RSAD2	HALLMARK_INTERFERON_ALPHA_RESPONSE	1484.61	6.78245	0.55908	12.1314	7.19649e-34	1.33154e-31
ENSG00000185745	IFIT1	ISG	6924.44	6.60036	0.409459	16.1197	1.85543e-58	1.07282e-55
ENSG00000134326	CMPK2	ISG	1539.21	6.47439	0.595362	10.8747	1.52152e-27	2.03021e-25
ENSG00000169248	CXCL11	HALLMARK_INTERFERON_ALPHA_RESPONSE	21.496	6.16953	1.11449	5.53574	3.09914e-08	1.03382e-06
ENSG00000121858	TNFSF10	HALLMARK_INTERFERON_GAMMA_RESPONSE	3580.02	6.09955	0.416718	14.6371	1.62824e-48	5.79362e-46
ENSG00000121380	BCL2L14	ND	268.339	5.84223	0.503834	11.5955	4.34115e-31	6.92438e-29
ENSG00000149131	SERPING1	HALLMARK_INTERFERON_GAMMA_RESPONSE	8.30712	5.71938	1.54991	3.69015	0.000224121	0.00349198
ENSG00000092054	MYH7	ND	12.365	5.6621	1.16055	4.87879	1.06736e-06	2.76856e-05
ENSG00000135114	OASL	ISG	988.801	5.53935	0.366509	15.1138	1.31278e-51	5.35806e-49
ENSG00000159173	TNNI1	ND	23.9777	5.49067	1.83553	2.99133	0.00277767	0.0291753
ENSG00000119922	IFIT2	HALLMARK_INTERFERON_ALPHA_RESPONSE	12614.6	5.39404	0.247726	21.7742	4.07112e-105	9.41582e-102
ENSG00000128918	ALDH1A2	ND	7.47699	5.00148	1.60239	3.12126	0.00180077	0.0205167
ENSG00000107201	DDX58	ISG	4036.88	4.80115	0.349337	13.7436	5.5628e-43	1.5439e-40
ENSG00000205364	MT1M	ND	13.1491	4.78879	1.37081	3.49339	0.000476929	0.00670551
ENSG00000204010	IFIT1B	ND	9.52868	4.71017	1.22487	3.84545	0.000120333	0.00204891
ENSG00000181381	DDX60L	ND	753.338	4.65054	0.379387	12.2581	1.52109e-34	2.89153e-32
ENSG00000168062	BATF2	HALLMARK_INTERFERON_ALPHA_RESPONSE	31.1747	4.44881	1.25644	3.54079	0.000398929	0.00579073
ENSG00000136689	IL1RN	ISG	32.5364	4.31285	0.811109	5.31722	1.05363e-07	3.19242e-06
ENSG00000089692	LAG3	ND	257.365	4.2801	0.556771	7.68737	1.50191e-14	9.34618e-13
ENSG00000119917	IFIT3	HALLMARK_INTERFERON_ALPHA_RESPONSE	13807.6	4.17009	0.347645	11.9953	3.76237e-33	6.69365e-31
ENSG00000138646	HERC5	ISG	2816.02	4.14372	0.240308	17.2433	1.25577e-66	8.71314e-64
ENSG00000114698	PLSCR4	ND	6.45379	4.13423	1.44929	2.85259	0.00433649	0.0419941
ENSG00000162614	NEXN	ISG	435.068	4.08229	0.745665	5.4747	4.38257e-08	1.42519e-06
ENSG00000184979	USP18	ISG	1536.72	4.07062	0.640935	6.35106	2.1383e-10	9.572e-09
ENSG00000019991	HGF	ND	413.774	4.00539	1.08546	3.69005	0.000224209	0.00349198
ENSG00000171860	C3AR1	HALLMARK_INFLAMMATORY_RESPONSE	8.05625	4.00094	1.08334	3.69315	0.000221495	0.00346917
ENSG00000132530	XAF1	ISG	4224.24	3.97882	0.751251	5.29625	1.18204e-07	3.55817e-06
ENSG00000177409	SAMD9L	ISG	10160.8	3.95157	0.194359	20.3313	6.79303e-92	1.04741e-88
ENSG00000136514	RTP4	ISG	229.256	3.94011	0.354818	11.1046	1.19154e-28	1.72239e-26
ENSG00000203780	FANK1	ND	9.39783	3.85439	1.24242	3.10231	0.00192015	0.0215756
ENSG00000112320	SOBP	ND	25.545	3.81304	0.710281	5.36836	7.94578e-08	2.47783e-06
ENSG00000196358	NTNG2	ISG	14.0266	3.7609	0.970819	3.87395	0.000107085	0.00185289
ENSG00000130589	HELZ2	ISG	3055.83	3.75432	0.221019	16.9864	1.03552e-64	6.24779e-62
ENSG00000140511	HAPLN3	ND	551.339	3.73907	0.338139	11.0578	2.00998e-28	2.76163e-26
ENSG00000204176	SYT15	ND	9.02713	3.61132	1.01273	3.56591	0.000362594	0.00531894
ENSG00000141753	IGFBP4	ND	476.491	3.59537	0.353459	10.172	2.64492e-24	2.95996e-22
ENSG00000162843	WDR64	ND	9.04121	3.56157	1.21549	2.93017	0.00338782	0.034366
ENSG00000214872	SMTNL1	ND	65.1963	3.52817	0.523867	6.73487	1.64082e-11	8.19053e-10
ENSG00000141837	CACNA1A	ISG	234.11	3.50053	1.24563	2.81024	0.00495044	0.0464484
ENSG00000187608	ISG15	ISG	2451.21	3.48984	0.333644	10.4598	1.32186e-25	1.54146e-23
ENSG00000137965	IFI44	ISG	3738.68	3.45221	0.245624	14.0549	7.19313e-45	2.26862e-42
ENSG00000177294	FBXO39	ND	10.945	3.44465	0.775649	4.44099	8.95449e-06	0.000198184
ENSG00000188313	PLSCR1	ISG	1763.15	3.3799	0.325064	10.3976	2.5414e-25	2.91463e-23
ENSG00000146411	SLC2A12	ND	14.2655	3.35508	1.03577	3.23922	0.00119855	0.0145134
ENSG00000205045	SLFN12L	ND	247.575	3.32806	0.632295	5.26346	1.41366e-07	4.22789e-06
ENSG00000137628	DDX60	HALLMARK_INTERFERON_ALPHA_RESPONSE	1393.89	3.32306	0.298186	11.1443	7.63715e-29	1.12746e-26
ENSG00000166750	SLFN5	ND	6733.22	3.3172	0.493637	6.71992	1.81829e-11	9.01157e-10
ENSG00000157152	SYN2	ND	42.0053	3.30426	0.659646	5.00914	5.46732e-07	1.50238e-05
ENSG00000108771	DHX58	ISG	830.418	3.27449	0.398365	8.21982	2.03807e-16	1.45785e-14
ENSG00000205413	SAMD9	ISG	5305.15	3.25558	0.214508	15.1769	5.02671e-52	2.11381e-49
ENSG00000111335	OAS2	ISG	8305.97	3.24618	0.291074	11.1524	6.96655e-29	1.05081e-26
ENSG00000138642	HERC6	ISG	711.181	3.22332	0.300422	10.7293	7.41638e-27	9.44194e-25
ENSG00000221963	APOL6	HALLMARK_INTERFERON_GAMMA_RESPONSE	5410.43	3.20053	0.378851	8.448	2.96341e-17	2.23496e-15
ENSG00000126709	IFI6	ISG	1204.63	3.15983	0.395082	7.9979	1.26561e-15	8.36327e-14
ENSG00000137959	IFI44L	ISG	9413.14	3.15906	0.489358	6.45552	1.07844e-10	4.93913e-09
ENSG00000125144	MT1G	ND	92.0549	3.15531	0.647678	4.87172	1.10629e-06	2.84824e-05
ENSG00000152778	IFIT5	ISG	1833.1	3.12948	0.233174	13.4212	4.54134e-41	1.12536e-38
ENSG00000146285	SCML4	ND	13.1083	3.11782	0.871524	3.57744	0.000346977	0.00512235
ENSG00000142089	IFITM3	ISG	137.958	3.10046	0.423261	7.32519	2.38569e-13	1.36802e-11
ENSG00000157601	MX1	ISG	17047.4	3.08689	0.541524	5.70038	1.19543e-08	4.2211e-07
ENSG00000137393	RNF144B	HALLMARK_INFLAMMATORY_RESPONSE	29.0436	3.07768	0.673523	4.56953	4.88828e-06	0.000115169
ENSG00000089127	OAS1	ISG	2773.91	3.06684	0.329316	9.31277	1.24539e-20	1.12956e-18
ENSG00000165949	IFI27	HALLMARK_INTERFERON_ALPHA_RESPONSE	60.9619	3.06175	0.639953	4.78434	1.71551e-06	4.32053e-05
ENSG00000111331	OAS3	ISG	6896.86	3.04046	0.508881	5.97481	2.30364e-09	9.05596e-08
ENSG00000134716	CYP2J2	ND	30.0978	3.02246	0.867634	3.48356	0.000494784	0.00690757
ENSG00000122643	NT5C3A	ISG	4176.83	3.00575	0.0972338	30.9126	8.09095e-210	1.12278e-205
ENSG00000187260	WDR86	ND	22.2186	3.00457	0.68362	4.39509	1.10726e-05	0.000241595
ENSG00000169252	ADRB2	ND	35.9401	2.9596	0.529484	5.58959	2.27609e-08	7.72258e-07
ENSG00000163563	MNDA	ISG	2010.54	2.9474	0.923676	3.19095	0.00141808	0.0168051
ENSG00000168016	TRANK1	ISG	2584.38	2.92177	0.467607	6.24834	4.14832e-10	1.77673e-08
ENSG00000133328	PLAAT2	ND	145.766	2.90529	0.503832	5.76639	8.0989e-09	2.95592e-07
ENSG00000163840	DTX3L	ND	6951.62	2.90086	0.190308	15.2429	1.83404e-52	7.95345e-50
ENSG00000133106	EPSTI1	ISG	1854.42	2.8614	0.534773	5.35068	8.76242e-08	2.70815e-06
ENSG00000185507	IRF7	ISG	3054.55	2.79406	0.26857	10.4035	2.39061e-25	2.76454e-23
ENSG00000213512	GBP7	ND	18.1266	2.77269	0.445605	6.22231	4.899e-10	2.08433e-08
ENSG00000198673	TAFA2	ND	111.69	2.75413	0.288971	9.53084	1.56018e-21	1.52469e-19
ENSG00000165899	OTOGL	ND	53.2317	2.70156	0.793501	3.40461	0.000662585	0.00884105
ENSG00000205358	MT1H	ND	41.2497	2.69938	0.913109	2.95626	0.00311397	0.0320503
ENSG00000114854	TNNC1	ND	9.54409	2.69155	0.93783	2.86998	0.00410504	0.0401732
ENSG00000184898	RBM43	ISG	552.005	2.68906	0.196291	13.6993	1.02479e-42	2.78843e-40
ENSG00000215045	GRID2IP	ND	7.296	2.67918	0.906324	2.95609	0.00311565	0.0320503
ENSG00000183486	MX2	ISG	5956.42	2.67055	0.406324	6.57247	4.94862e-11	2.35986e-09
ENSG00000124256	ZBP1	ISG	623.196	2.66498	0.429081	6.21091	5.26792e-10	2.22875e-08
ENSG00000187510	PLEKHG7	ND	125.666	2.66261	0.458026	5.81322	6.12806e-09	2.27377e-07
ENSG00000115267	IFIH1	ISG	5850.27	2.65272	0.15151	17.5085	1.23467e-68	1.00785e-65
ENSG00000127311	HELB	ND	735.3	2.57979	0.14061	18.3472	3.4783e-75	3.44774e-72
ENSG00000135899	SP110	ISG	4151.52	2.53517	0.234268	10.8217	2.7181e-27	3.59229e-25
ENSG00000116663	FBXO6	ND	536.67	2.53224	0.261127	9.69736	3.09393e-22	3.20406e-20
ENSG00000138496	PARP9	ISG	5302.58	2.53106	0.343884	7.36022	1.83604e-13	1.06161e-11
ENSG00000170581	STAT2	ISG	6164.01	2.51076	0.183875	13.6547	1.89319e-42	5.05228e-40
ENSG00000154175	ABI3BP	ND	12.3087	2.49213	0.680435	3.66255	0.000249713	0.00382058
ENSG00000183813	CCR4	ND	201.313	2.47741	0.448475	5.52406	3.31253e-08	1.09447e-06
ENSG00000163121	NEURL3	ND	115.791	2.45517	0.253249	9.69471	3.17545e-22	3.26413e-20
ENSG00000196664	TLR7	ND	3534.79	2.44313	0.448237	5.45053	5.02189e-08	1.62445e-06
ENSG00000235750	KIAA0040	ISG	5723.06	2.42522	0.153631	15.786	3.88422e-56	1.92504e-53
ENSG00000186806	VSIG10L	ND	68.5953	2.42319	0.473419	5.11849	3.07988e-07	8.77607e-06
ENSG00000154451	GBP5	ND	1452.8	2.41115	0.459061	5.25235	1.5017e-07	4.4719e-06
ENSG00000068079	IFI35	ISG	1609.62	2.40842	0.217714	11.0623	1.91114e-28	2.65208e-26
ENSG00000172183	ISG20	HALLMARK_INTERFERON_ALPHA_RESPONSE	3435.4	2.40463	0.255985	9.39364	5.79609e-21	5.39815e-19
ENSG00000112773	TENT5A	ISG	455.899	2.37149	0.421033	5.63255	1.77568e-08	6.08424e-07
ENSG00000177721	ANXA2R	ND	135.041	2.36764	0.700603	3.37943	0.000726359	0.00958144
ENSG00000102524	TNFSF13B	ND	624.395	2.35552	0.340495	6.91793	4.58288e-12	2.42735e-10
ENSG00000137460	FHDC1	ND	25.1028	2.3251	0.663503	3.50428	0.000457846	0.00648319
ENSG00000117228	GBP1	ND	6293.05	2.31743	0.288008	8.04639	8.52708e-16	5.74419e-14
ENSG00000059378	PARP12	ISG	1457.51	2.31527	0.253147	9.14593	5.91202e-20	5.19247e-18
ENSG00000185272	RBM11	ND	25.7582	2.30227	0.54222	4.24601	2.1761e-05	0.000450713
ENSG00000183386	FHL3	ND	571.304	2.30091	0.195974	11.7409	7.86815e-32	1.3155e-29
ENSG00000188282	RUFY4	ND	147.672	2.29477	0.702957	3.26446	0.00109673	0.0134923
ENSG00000121060	TRIM25	HALLMARK_INTERFERON_ALPHA_RESPONSE	7242.02	2.29	0.109822	20.8519	1.46465e-96	2.54062e-93
ENSG00000137198	GMPR	ISG	83.1542	2.2857	0.38988	5.86259	4.55716e-09	1.73735e-07
ENSG00000160233	LRRC3	ND	194.806	2.26504	0.614088	3.68847	0.000225608	0.00350274
ENSG00000132109	TRIM21	HALLMARK_INTERFERON_ALPHA_RESPONSE	3541.39	2.26068	0.123954	18.2381	2.57238e-74	2.23106e-71
ENSG00000197536	IRF1-AS1	ND	504.018	2.23459	0.190902	11.7054	1.19557e-31	1.97511e-29
ENSG00000187037	GPR141	ISG	23.8416	2.23086	0.558243	3.99621	6.43634e-05	0.00120862
ENSG00000155158	TTC39B	ND	103.263	2.22264	0.251967	8.82119	1.13253e-18	9.08449e-17
ENSG00000176170	SPHK1	HALLMARK_INFLAMMATORY_RESPONSE	23.5887	2.21742	0.49864	4.44693	8.71062e-06	0.000193404
ENSG00000108387	SEPTIN4	ND	13.859	2.21722	0.59143	3.74892	0.000177599	0.00286908
ENSG00000163565	IFI16	ND	17297.5	2.21547	0.127054	17.4372	4.30866e-68	3.32174e-65
ENSG00000151689	INPP1	ND	942.494	2.21215	0.168747	13.1093	2.91195e-39	6.73486e-37
ENSG00000125148	MT2A	HALLMARK_INTERFERON_GAMMA_RESPONSE	1441.42	2.18124	0.392479	5.5576	2.73514e-08	9.1902e-07
ENSG00000172936	MYD88	HALLMARK_INTERFERON_GAMMA_RESPONSE	5849.04	2.17935	0.100487	21.6878	2.67424e-104	5.30149e-101
ENSG00000138035	PNPT1	ISG	4376.34	2.17706	0.2033	10.7086	9.27537e-27	1.15959e-24
ENSG00000055332	EIF2AK2	ISG	10263.8	2.17524	0.166234	13.0854	3.99063e-39	8.79015e-37
ENSG00000134470	IL15RA	HALLMARK_INTERFERON_GAMMA_RESPONSE	868.08	2.15396	0.14062	15.3177	5.82864e-53	2.69613e-50
ENSG00000156587	UBE2L6	HALLMARK_INTERFERON_ALPHA_RESPONSE	2909.22	2.14525	0.140162	15.3055	7.02201e-53	3.14337e-50
ENSG00000177301	KCNA2	ND	40.7297	2.1304	0.385234	5.53016	3.19947e-08	1.06218e-06
ENSG00000197121	PGAP1	ISG	751.53	2.10139	0.210273	9.99367	1.62452e-23	1.77508e-21
ENSG00000163947	ARHGEF3	ND	1730.19	2.09662	0.555871	3.77178	0.00016209	0.00264937
ENSG00000149218	ENDOD1	ND	3548.35	2.08424	0.484711	4.29996	1.70825e-05	0.000363023
ENSG00000136960	ENPP2	ND	1175.55	2.07703	0.707646	2.93512	0.00333415	0.0339457
ENSG00000181619	GPR135	ND	240.155	2.07467	0.348701	5.94972	2.686e-09	1.05293e-07
ENSG00000187193	MT1X	ND	230.377	2.0697	0.353335	5.85762	4.69553e-09	1.7852e-07
ENSG00000173821	RNF213	HALLMARK_INTERFERON_GAMMA_RESPONSE	23985.9	2.06922	0.154294	13.4109	5.221e-41	1.27109e-38
ENSG00000126790	L3HYPDH	ND	502.956	2.04189	0.118904	17.1726	4.2568e-66	2.68508e-63
ENSG00000106617	PRKAG2	ND	590.158	2.04042	0.192326	10.6092	2.70155e-26	3.28854e-24
ENSG00000254415	SIGLEC14	ND	63.735	2.03736	0.723706	2.81518	0.00487497	0.0458333
ENSG00000100342	APOL1	ND	2434.98	2.03702	0.139806	14.5704	4.33542e-48	1.50406e-45
ENSG00000163644	PPM1K	ISG	5728.33	2.03252	0.175364	11.5902	4.61848e-31	7.28302e-29
ENSG00000118491	ZC2HC1B	ND	15.2002	2.01403	0.599947	3.35701	0.000787908	0.0102376
ENSG00000162654	GBP4	HALLMARK_INTERFERON_ALPHA_RESPONSE	4078.14	2.01035	0.535259	3.75585	0.000172755	0.00279408
ENSG00000173193	PARP14	HALLMARK_INTERFERON_ALPHA_RESPONSE	19896.6	1.97789	0.147696	13.3916	6.76645e-41	1.61893e-38
ENSG00000115415	STAT1	HALLMARK_INTERFERON_GAMMA_RESPONSE	25691.2	1.97109	0.161713	12.1888	3.56494e-34	6.68522e-32
ENSG00000114127	XRN1	ND	7740.25	1.97088	0.114359	17.2342	1.47112e-66	9.72131e-64
ENSG00000140464	PML	HALLMARK_INTERFERON_GAMMA_RESPONSE	4446.78	1.96367	0.0857642	22.8962	5.06827e-116	1.75831e-112
ENSG00000083097	DOP1A	ND	2043.5	1.96272	0.0854042	22.9815	7.13584e-117	3.3008e-113
ENSG00000122432	SPATA1	ND	33.1708	1.95693	0.410269	4.76987	1.84344e-06	4.61758e-05
ENSG00000185338	SOCS1	HALLMARK_INTERFERON_GAMMA_RESPONSE	637.38	1.95588	0.300974	6.49852	8.11114e-11	3.78984e-09
ENSG00000101347	SAMHD1	HALLMARK_INTERFERON_GAMMA_RESPONSE	2264.03	1.95307	0.17516	11.1502	7.14282e-29	1.06582e-26
ENSG00000196116	TDRD7	ISG	2092.99	1.94986	0.0987107	19.7533	7.51842e-87	9.48483e-84
ENSG00000178685	PARP10	ISG	2895.32	1.91085	0.163306	11.701	1.25927e-31	2.05587e-29
ENSG00000214226	C17orf67	ND	181.217	1.89958	0.272645	6.96722	3.2327e-12	1.73876e-10
ENSG00000101342	TLDC2	ND	63.4897	1.89688	0.351657	5.39412	6.88617e-08	2.16198e-06
ENSG00000128335	APOL2	ND	2757.97	1.89303	0.212566	8.9056	5.30965e-19	4.35988e-17
ENSG00000136244	IL6	HALLMARK_INTERFERON_GAMMA_RESPONSE	46.6798	1.87933	0.511584	3.67355	0.000239203	0.00367599
ENSG00000124721	DNAH8	ND	77.1717	1.87785	0.489803	3.83388	0.000126137	0.00213463
ENSG00000163666	HESX1	ISG	53.2873	1.85161	0.411519	4.49944	6.81317e-06	0.000156017
ENSG00000226025	LGALS17A	ND	739.682	1.84494	0.371322	4.96856	6.74515e-07	1.81752e-05
ENSG00000130066	SAT1	ND	6422.91	1.84336	0.284681	6.47519	9.46896e-11	4.35102e-09
ENSG00000114378	HYAL1	ND	16.8556	1.84102	0.605475	3.04063	0.00236087	0.0255751
ENSG00000128284	APOL3	ND	1502.51	1.82036	0.130946	13.9016	6.1971e-44	1.8695e-41
ENSG00000136213	CHST12	ND	697.017	1.81536	0.207431	8.75163	2.10289e-18	1.65805e-16
ENSG00000003400	CASP10	ND	584.327	1.80511	0.414818	4.35157	1.35166e-05	0.000290348
ENSG00000169871	TRIM56	ND	2652.62	1.79753	0.113266	15.8699	1.02326e-56	5.46147e-54
ENSG00000130813	SHFL	ND	2240.71	1.78689	0.145766	12.2586	1.51114e-34	2.89153e-32
ENSG00000155974	GRIP1	ND	19.6398	1.7843	0.482751	3.69611	0.000218932	0.00343291
ENSG00000108679	LGALS3BP	ISG	250.583	1.78125	0.362813	4.90956	9.1282e-07	2.39004e-05
ENSG00000141664	ZCCHC2	ND	2849.28	1.76412	0.09284	19.0017	1.65136e-80	1.76276e-77
ENSG00000127951	FGL2	HALLMARK_INTERFERON_GAMMA_RESPONSE	400.869	1.76295	0.570574	3.08979	0.00200298	0.0223615
ENSG00000111837	MAK	ND	215.119	1.75755	0.280001	6.27694	3.45309e-10	1.51162e-08
ENSG00000124201	ZNFX1	HALLMARK_INTERFERON_GAMMA_RESPONSE	9806.09	1.74154	0.140208	12.4211	2.00752e-35	4.03744e-33
ENSG00000075234	TTC38	ND	938.511	1.73455	0.107879	16.0787	3.59895e-58	1.99771e-55
ENSG00000170385	SLC30A1	ND	2349.82	1.73362	0.213556	8.11784	4.74555e-16	3.24404e-14
ENSG00000110057	UNC93B1	ISG	1440.44	1.73145	0.134182	12.9038	4.28691e-38	9.15223e-36
ENSG00000038210	PI4K2B	ISG	5141.29	1.72056	0.160633	10.7111	9.02884e-27	1.13903e-24
ENSG00000106785	TRIM14	ISG	2435.15	1.71266	0.300474	5.69986	1.19903e-08	4.22309e-07
ENSG00000102921	N4BP1	ND	3893.57	1.69433	0.152813	11.0876	1.4408e-28	2.06124e-26
ENSG00000177854	TMEM187	ND	61.2808	1.66896	0.449189	3.7155	0.000202799	0.00321628
ENSG00000173786	CNP	ISG	3128.03	1.66887	0.19679	8.48046	2.24309e-17	1.71975e-15
ENSG00000147434	CHRNA6	ND	141.471	1.66877	0.334557	4.98799	6.10098e-07	1.65682e-05
ENSG00000155367	PPM1J	ND	32.5284	1.66391	0.587311	2.8331	0.00460984	0.043936
ENSG00000163568	AIM2	ND	1009.3	1.65324	0.434314	3.80655	0.000140919	0.00234195
ENSG00000004468	CD38	HALLMARK_INTERFERON_GAMMA_RESPONSE	1740.08	1.64687	0.573522	2.8715	0.00408526	0.0400645
ENSG00000114737	CISH	ND	342.124	1.64432	0.421798	3.89836	9.6848e-05	0.00169478
ENSG00000198719	DLL1	ND	126.83	1.63773	0.3305	4.95532	7.22102e-07	1.93266e-05
ENSG00000152749	GPR180	ND	1401.98	1.63508	0.118138	13.8404	1.45318e-43	4.11547e-41
ENSG00000185885	IFITM1	HALLMARK_INTERFERON_ALPHA_RESPONSE	2310.15	1.62668	0.4133	3.93583	8.29108e-05	0.00148459
ENSG00000120539	MASTL	ISG	3160.79	1.6164	0.0883382	18.2979	8.60747e-75	7.96306e-72
ENSG00000185499	MUC1	ND	95.4792	1.60916	0.469121	3.43015	0.000603251	0.00816714
ENSG00000138593	SECISBP2L	ND	6466.38	1.60604	0.107151	14.9885	8.72783e-51	3.46046e-48
ENSG00000123609	NMI	HALLMARK_INTERFERON_ALPHA_RESPONSE	2699.04	1.5827	0.155686	10.166	2.81292e-24	3.12279e-22
ENSG00000135148	TRAFD1	HALLMARK_INTERFERON_ALPHA_RESPONSE	5995.02	1.57559	0.115609	13.6287	2.7051e-42	7.08278e-40
ENSG00000163814	CDCP1	ND	303.563	1.559	0.350784	4.44434	8.81625e-06	0.000195436
ENSG00000168785	TSPAN5	ND	106.639	1.5572	0.458036	3.39973	0.000674535	0.00897462
ENSG00000002549	LAP3	HALLMARK_INTERFERON_ALPHA_RESPONSE	8640.28	1.55427	0.184099	8.4426	3.10356e-17	2.32801e-15
ENSG00000113916	BCL6	ND	121.533	1.52442	0.46747	3.26099	0.00111022	0.0136341
ENSG00000196247	ZNF107	ND	3568.22	1.5228	0.1073	14.192	1.02721e-45	3.31502e-43
ENSG00000196684	HSH2D	ISG	4275.35	1.52041	0.240817	6.31355	2.72708e-10	1.20521e-08
ENSG00000168961	LGALS9	ND	3339.34	1.51862	0.204595	7.42259	1.14848e-13	6.84013e-12
ENSG00000123737	EXOSC9	ISG	3730.97	1.51455	0.0874248	17.3241	3.09761e-67	2.2624e-64
ENSG00000167371	PRRT2	ND	67.2123	1.51139	0.353988	4.26961	1.95814e-05	0.00040985
ENSG00000168404	MLKL	ND	680.936	1.49953	0.176423	8.49958	1.90273e-17	1.4669e-15
ENSG00000143067	ZNF697	ND	796.514	1.48605	0.260743	5.69928	1.20316e-08	4.22689e-07
ENSG00000165259	HDX	ND	182.201	1.48545	0.388377	3.82476	0.000130899	0.00219647
ENSG00000196083	IL1RAP	ND	62.6751	1.48368	0.386497	3.8388	0.000123638	0.00210261
ENSG00000002745	WNT16	ND	28.0123	1.47821	0.527289	2.80341	0.00505648	0.0472517
ENSG00000253276	CCDC71L	ND	393.294	1.46011	0.191545	7.62283	2.48174e-14	1.53063e-12
ENSG00000035720	STAP1	ND	2071.22	1.4525	0.22803	6.36979	1.89286e-10	8.5283e-09
ENSG00000103642	LACTB	ND	2623.91	1.44543	0.104087	13.8868	7.61543e-44	2.2485e-41
ENSG00000013374	NUB1	HALLMARK_INTERFERON_ALPHA_RESPONSE	5160.58	1.44484	0.327439	4.41256	1.02157e-05	0.000224614
ENSG00000103740	ACSBG1	ND	39.2942	1.44476	0.369312	3.91202	9.15277e-05	0.00161594
ENSG00000177272	KCNA3	HALLMARK_INFLAMMATORY_RESPONSE	618.516	1.44323	0.381932	3.77875	0.000157619	0.00257933
ENSG00000185033	SEMA4B	ND	852.128	1.43945	0.295351	4.87368	1.0954e-06	2.83069e-05
ENSG00000143344	RGL1	ND	1844.81	1.43419	0.162268	8.8384	9.70961e-19	7.87955e-17
ENSG00000109063	MYH3	ND	134.681	1.43146	0.18536	7.72256	1.14014e-14	7.22452e-13
ENSG00000061938	TNK2	ISG	1924.02	1.42796	0.147033	9.71185	2.6841e-22	2.80055e-20
ENSG00000129355	CDKN2D	ND	370.602	1.41952	0.246389	5.76129	8.34741e-09	3.02446e-07
ENSG00000179627	ZBTB42	ND	96.4183	1.40322	0.291984	4.80583	1.54114e-06	3.89553e-05
ENSG00000110852	CLEC2B	ND	335.946	1.39966	0.459936	3.04316	0.00234108	0.0254459
ENSG00000136634	IL10	HALLMARK_INFLAMMATORY_RESPONSE	1976.6	1.39062	0.374954	3.70878	0.000208257	0.00328034
ENSG00000132274	TRIM22	ND	14642.2	1.37044	0.0925119	14.8137	1.1948e-49	4.60562e-47
ENSG00000168394	TAP1	HALLMARK_INTERFERON_ALPHA_RESPONSE	11324	1.36709	0.124952	10.9409	7.34629e-28	9.89752e-26
ENSG00000101577	LPIN2	ND	2724.49	1.36378	0.0444058	30.7118	3.95672e-207	2.74537e-203
ENSG00000120526	NUDCD1	ND	2333.36	1.36226	0.0598194	22.7728	8.5258e-115	2.36625e-111
ENSG00000213533	STIMATE	ND	46.7153	1.35118	0.354073	3.8161	0.000135577	0.00226249
ENSG00000076053	RBM7	ND	1096.66	1.34952	0.121168	11.1376	8.22901e-29	1.20204e-26
ENSG00000125347	IRF1	HALLMARK_INTERFERON_ALPHA_RESPONSE	4098.71	1.34534	0.160149	8.40052	4.44502e-17	3.29858e-15
ENSG00000168310	IRF2	HALLMARK_INTERFERON_ALPHA_RESPONSE	3926.21	1.34458	0.0927856	14.4912	1.37659e-47	4.62141e-45
ENSG00000184557	SOCS3	HALLMARK_INTERFERON_GAMMA_RESPONSE	2299.67	1.34328	0.426124	3.15233	0.00161973	0.0187152
ENSG00000136147	PHF11	ND	2355.18	1.32673	0.0897052	14.7899	1.70179e-49	6.38265e-47
ENSG00000213689	TREX1	ND	865.601	1.32195	0.190703	6.93198	4.14978e-12	2.20638e-10
ENSG00000110848	CD69	HALLMARK_INTERFERON_GAMMA_RESPONSE	3819.36	1.31346	0.160677	8.17454	2.96992e-16	2.07104e-14
ENSG00000138119	MYOF	ND	185.968	1.31192	0.441126	2.97402	0.00293921	0.0306442
ENSG00000112367	FIG4	ND	880.463	1.30892	0.169021	7.74412	9.6243e-15	6.15467e-13
ENSG00000131979	GCH1	HALLMARK_INTERFERON_GAMMA_RESPONSE	1947.19	1.30587	0.144827	9.01676	1.93733e-19	1.67164e-17
ENSG00000102218	RP2	ND	882.215	1.29751	0.122209	10.6172	2.4793e-26	3.04471e-24
ENSG00000170340	B3GNT2	ND	6874.85	1.29459	0.108757	11.9035	1.13469e-32	1.96827e-30
ENSG00000101236	RNF24	ND	1027.89	1.29063	0.162954	7.92025	2.37026e-15	1.54423e-13
ENSG00000117280	RAB29	ND	2966.38	1.28829	0.176994	7.27875	3.36939e-13	1.91627e-11
ENSG00000140105	WARS1	HALLMARK_INTERFERON_ALPHA_RESPONSE	18081.8	1.28803	0.32542	3.95804	7.55672e-05	0.00138195
ENSG00000155313	USP25	ND	3073.32	1.28239	0.143476	8.93804	3.96145e-19	3.31163e-17
ENSG00000185880	TRIM69	ND	3435.75	1.28104	0.140201	9.13717	6.41054e-20	5.59491e-18
ENSG00000165806	CASP7	HALLMARK_INTERFERON_GAMMA_RESPONSE	2030.63	1.26979	0.162376	7.82005	5.28023e-15	3.40808e-13
ENSG00000146425	DYNLT1	ISG	1794.93	1.26751	0.110254	11.4962	1.3784e-30	2.14921e-28
ENSG00000086065	CHMP5	ND	3035.27	1.26527	0.0873195	14.4901	1.39871e-47	4.62141e-45
ENSG00000132256	TRIM5	ISG	2943.58	1.26441	0.142438	8.8769	6.8751e-19	5.61211e-17
ENSG00000163823	CCR1	HALLMARK_IL6_JAK_STAT3_SIGNALING	166.91	1.25836	0.404126	3.11377	0.00184712	0.0209649
ENSG00000117475	BLZF1	ND	1309.14	1.25718	0.093113	13.5016	1.52949e-41	3.85903e-39
ENSG00000105939	ZC3HAV1	ND	7821.53	1.24713	0.0650128	19.1828	5.15216e-82	5.95804e-79
ENSG00000072858	SIDT1	ND	2123.69	1.24701	0.168165	7.41541	1.21252e-13	7.19066e-12
ENSG00000111254	AKAP3	ND	71.5484	1.2382	0.427481	2.89651	0.00377339	0.0375904
ENSG00000142733	MAP3K6	ND	61.5138	1.2196	0.436585	2.79349	0.0052142	0.0483673
ENSG00000185947	ZNF267	ND	5406.06	1.2147	0.0948295	12.8093	1.45475e-37	3.05872e-35
ENSG00000078081	LAMP3	HALLMARK_INTERFERON_ALPHA_RESPONSE	9458.25	1.21288	0.206061	5.88604	3.9557e-09	1.52059e-07
ENSG00000025708	TYMP	ND	2142.57	1.21225	0.34893	3.4742	0.000512375	0.00709603
ENSG00000120690	ELF1	HALLMARK_INTERFERON_ALPHA_RESPONSE	7755.25	1.20032	0.0759525	15.8035	2.94343e-56	1.51281e-53
ENSG00000187210	GCNT1	ND	570.865	1.19265	0.40264	2.96207	0.0030558	0.0315516
ENSG00000155287	SLC25A28	HALLMARK_INTERFERON_ALPHA_RESPONSE	1353.66	1.18637	0.0952421	12.4564	1.29137e-35	2.63535e-33
ENSG00000137449	CPEB2	ND	1701.46	1.18636	0.107184	11.0684	1.78585e-28	2.50326e-26
ENSG00000185404	SP140L	ND	1594.42	1.18485	0.144599	8.19402	2.52634e-16	1.78867e-14
ENSG00000170175	CHRNB1	ND	408.28	1.17302	0.170549	6.87788	6.07505e-12	3.19331e-10
ENSG00000079263	SP140	ISG	3308.03	1.17212	0.261811	4.47696	7.57139e-06	0.000170843
ENSG00000020577	SAMD4A	ND	715.181	1.15806	0.262505	4.41157	1.02625e-05	0.000224982
ENSG00000125826	RBCK1	HALLMARK_INTERFERON_GAMMA_RESPONSE	3495.43	1.15654	0.093382	12.385	3.14963e-35	6.24391e-33
ENSG00000156500	PABIR3	ND	315.089	1.15329	0.13217	8.72583	2.64228e-18	2.07158e-16
ENSG00000182179	UBA7	ISG	3578.65	1.15005	0.15364	7.48534	7.13637e-14	4.32451e-12
ENSG00000099985	OSM	HALLMARK_INFLAMMATORY_RESPONSE	78.4352	1.14941	0.362452	3.17121	0.00151807	0.0177474
ENSG00000145850	TIMD4	ND	163.323	1.14882	0.34431	3.33658	0.000848169	0.010878
ENSG00000213928	IRF9	HALLMARK_INTERFERON_ALPHA_RESPONSE	788.268	1.14833	0.174602	6.57682	4.80605e-11	2.29978e-09
ENSG00000122591	FAM126A	ND	5663.91	1.13695	0.159475	7.12934	1.00854e-12	5.58043e-11
ENSG00000144959	NCEH1	ND	427.251	1.1266	0.255154	4.41539	1.00829e-05	0.000222097
ENSG00000086061	DNAJA1	ND	17641.1	1.12347	0.0564021	19.919	2.78709e-88	3.86765e-85
ENSG00000137200	CMTR1	ISG	4262.13	1.119	0.139744	8.00745	1.17109e-15	7.8131e-14
ENSG00000116205	TCEANC2	ND	1029.87	1.11721	0.0947165	11.7953	4.12708e-32	7.07055e-30
ENSG00000162645	GBP2	HALLMARK_INTERFERON_ALPHA_RESPONSE	3779.47	1.11382	0.326731	3.40897	0.000652078	0.00870923
ENSG00000101596	SMCHD1	ND	11282.6	1.11352	0.112416	9.90536	3.94527e-23	4.27723e-21
ENSG00000142961	MOB3C	ND	1498.18	1.11109	0.145456	7.63864	2.1953e-14	1.36001e-12
ENSG00000162772	ATF3	ISG	1507.09	1.10518	0.239393	4.61659	3.90092e-06	9.3494e-05
ENSG00000154642	C21orf91	ND	3306.67	1.10215	0.122986	8.96163	3.199e-19	2.69045e-17
ENSG00000138166	DUSP5	ND	5879.8	1.10078	0.197558	5.57193	2.51927e-08	8.48542e-07
ENSG00000177842	ZNF620	ND	192.437	1.10059	0.208962	5.26693	1.38726e-07	4.15787e-06
ENSG00000143384	MCL1	ND	21966	1.09733	0.168662	6.50607	7.71448e-11	3.61668e-09
ENSG00000160710	ADAR	HALLMARK_INTERFERON_ALPHA_RESPONSE	26316.3	1.09408	0.0743115	14.7229	4.5957e-49	1.67828e-46
ENSG00000103966	EHD4	ND	7742.05	1.07857	0.112141	9.61803	6.71049e-22	6.69939e-20
ENSG00000204390	HSPA1L	ND	155.124	1.07535	0.190298	5.65089	1.59615e-08	5.53744e-07
ENSG00000067066	SP100	ND	7783.63	1.0678	0.141019	7.57206	3.67353e-14	2.24571e-12
ENSG00000151883	PARP8	ND	3402.43	1.06616	0.155991	6.83473	8.21598e-12	4.22271e-10
ENSG00000159314	ARHGAP27	ND	2220.23	1.06449	0.0782654	13.601	3.94946e-42	1.01494e-39
ENSG00000156136	DCK	ND	1547.37	1.05878	0.111343	9.50915	1.92221e-21	1.85239e-19
ENSG00000160932	LY6E	ISG	3058.04	1.05296	0.114255	9.21591	3.08657e-20	2.72817e-18
ENSG00000115339	GALNT3	ND	170.896	1.04549	0.369349	2.83063	0.00464567	0.044126
ENSG00000169047	IRS1	ND	429.05	1.04035	0.149951	6.93796	3.978e-12	2.12318e-10
ENSG00000116668	SWT1	ND	438.348	1.03441	0.180669	5.72545	1.03162e-08	3.67073e-07
ENSG00000163659	TIPARP	ND	2620.1	1.03408	0.114686	9.01664	1.93942e-19	1.67164e-17
ENSG00000100226	GTPBP1	ND	3830.16	1.03085	0.0859603	11.9922	3.90473e-33	6.85898e-31
ENSG00000142599	RERE	ND	7343.91	1.02816	0.316996	3.24344	0.00118097	0.0143255
ENSG00000178202	POGLUT3	ND	862.556	1.02673	0.296035	3.46828	0.000523808	0.00722552
ENSG00000130303	BST2	ISG	5331.17	1.01631	0.0982546	10.3436	4.47196e-25	5.08667e-23
ENSG00000164327	RICTOR	ND	3700.79	1.01211	0.105922	9.55523	1.23306e-21	1.21356e-19
ENSG00000196141	SPATS2L	ISG	1220.07	1.01051	0.202114	4.99972	5.74125e-07	1.57453e-05
ENSG00000143178	TBX19	ND	134.551	1.00841	0.255954	3.9398	8.15511e-05	0.00146402
ENSG00000204388	HSPA1B	ISG	614.836	1.00775	0.171002	5.89317	3.78848e-09	1.46442e-07
ENSG00000164983	TMEM65	ND	209.85	1.00654	0.360253	2.79397	0.0052065	0.0483282
ENSG00000060491	OGFR	HALLMARK_INTERFERON_ALPHA_RESPONSE	2519.88	1.00535	0.0934459	10.7586	5.39824e-27	7.00106e-25
ENSG00000111224	PARP11	ND	1099.48	1.00391	0.125496	7.99953	1.24898e-15	8.29289e-14
ENSG00000186063	AIDA	ND	2142.28	0.99559	0.0921098	10.8087	3.12974e-27	4.0973e-25
ENSG00000100220	RTCB	ISG	4964.51	0.988076	0.0713579	13.8468	1.33075e-43	3.84725e-41
ENSG00000100490	CDKL1	ND	356.282	0.987956	0.224184	4.40689	1.04865e-05	0.000229166
ENSG00000161692	DBF4B	ND	1467.18	0.986984	0.109819	8.98737	2.53223e-19	2.16912e-17
ENSG00000137842	TMEM62	ISG	839.118	0.979785	0.0816002	12.0071	3.25941e-33	5.87414e-31
ENSG00000198945	L3MBTL3	ND	271.115	0.97783	0.351115	2.78493	0.00535391	0.0493335
ENSG00000204138	PHACTR4	ND	2938.76	0.976173	0.118342	8.24871	1.6011e-16	1.15721e-14
ENSG00000148175	STOM	ND	1588.32	0.974885	0.270439	3.60482	0.000312366	0.00467606
ENSG00000162694	EXTL2	ND	695.428	0.973627	0.155591	6.2576	3.90959e-10	1.67967e-08
ENSG00000156869	FRRS1	ND	327.901	0.971109	0.18189	5.33898	9.34703e-08	2.87602e-06
ENSG00000103056	SMPD3	ND	118.849	0.961811	0.282982	3.39884	0.000676715	0.00897871
ENSG00000155363	MOV10	ISG	2617.45	0.960632	0.103521	9.2796	1.70116e-20	1.52304e-18
ENSG00000146859	TMEM140	HALLMARK_INTERFERON_ALPHA_RESPONSE	1745.92	0.958257	0.136895	6.99993	2.56087e-12	1.38277e-10
ENSG00000075131	TIPIN	ND	1309.65	0.957685	0.08711	10.994	4.08514e-28	5.55779e-26
ENSG00000139921	TMX1	ND	3067.26	0.955594	0.130676	7.31268	2.61869e-13	1.49545e-11
ENSG00000172216	CEBPB	ND	158.557	0.953106	0.306788	3.10672	0.00189175	0.0213429
ENSG00000122417	ODF2L	ND	795.914	0.953078	0.240518	3.9626	7.41389e-05	0.0013663
ENSG00000169249	ZRSR2	ND	1234.51	0.950824	0.15167	6.26904	3.63284e-10	1.5754e-08
ENSG00000204267	TAP2	ND	3245.2	0.940222	0.0675674	13.9153	5.11331e-44	1.57683e-41
ENSG00000122257	RBBP6	ND	8242.87	0.930681	0.124553	7.47218	7.88749e-14	4.7589e-12
ENSG00000163512	AZI2	ND	1051.16	0.925903	0.0873402	10.6011	2.94466e-26	3.55331e-24
ENSG00000085449	WDFY1	ND	3925.14	0.925639	0.182763	5.06469	4.0906e-07	1.14677e-05
ENSG00000106560	GIMAP2	ND	1030.31	0.921374	0.12747	7.22815	4.89613e-13	2.77321e-11
ENSG00000163872	YEATS2	ISG	2908.61	0.920017	0.0968367	9.5007	2.08481e-21	1.99524e-19
ENSG00000164463	CREBRF	ND	1774.88	0.916966	0.0859312	10.6709	1.39224e-26	1.72502e-24
ENSG00000146872	TLK2	ND	2886.72	0.91632	0.0942241	9.7249	2.36136e-22	2.48247e-20
ENSG00000150636	CCDC102B	ND	48.5153	0.916095	0.323921	2.82815	0.00468186	0.0443785
ENSG00000259431	THTPA	ND	182.928	0.916062	0.248362	3.68841	0.000225657	0.00350274
ENSG00000152457	DCLRE1C	ND	1440.03	0.912548	0.0946973	9.63648	5.60799e-22	5.63928e-20
ENSG00000048028	USP28	ND	1832.41	0.910316	0.11101	8.2003	2.3979e-16	1.70644e-14
ENSG00000185722	ANKFY1	ND	2641.51	0.908831	0.0738121	12.3128	7.73225e-35	1.51127e-32
ENSG00000177989	ODF3B	ND	476.132	0.905088	0.173558	5.21489	1.83924e-07	5.41892e-06
ENSG00000184988	TMEM106A	ND	716.218	0.900552	0.17148	5.25164	1.50749e-07	4.47953e-06
ENSG00000188452	CERKL	ND	2031.69	0.900509	0.29905	3.01123	0.00260189	0.0276043
ENSG00000136682	CBWD2	ISG	1757.16	0.897517	0.111355	8.05997	7.6311e-16	5.1657e-14
ENSG00000107262	BAG1	ND	2511.94	0.896432	0.0924972	9.69145	3.27834e-22	3.34511e-20
ENSG00000196873	CBWD3	ND	127.975	0.893852	0.31451	2.84205	0.00448242	0.0431363
ENSG00000100596	SPTLC2	ND	3811.11	0.890316	0.0699632	12.7255	4.2677e-37	8.83923e-35
ENSG00000136874	STX17	ND	968.712	0.884885	0.0760594	11.6341	2.76362e-31	4.45939e-29
ENSG00000172780	RAB43	ND	100.042	0.884225	0.313452	2.82093	0.00478854	0.0450818
ENSG00000095794	CREM	ND	1464.48	0.882072	0.290191	3.03963	0.00236871	0.02564
ENSG00000146757	ZNF92	ND	1640.02	0.881639	0.0837354	10.5289	6.35904e-26	7.54226e-24
ENSG00000182957	SPATA13	ND	2069.15	0.878615	0.135532	6.48271	9.00914e-11	4.15578e-09
ENSG00000137414	FAM8A1	ISG	731.049	0.877069	0.162933	5.38301	7.32523e-08	2.29463e-06
ENSG00000196843	ARID5A	ND	6241.26	0.876344	0.213515	4.10437	4.05422e-05	0.00079802
ENSG00000176472	ZNF575	ND	72.3383	0.870283	0.256055	3.39882	0.000676784	0.00897871
ENSG00000168421	RHOH	ND	2617.77	0.86434	0.147235	5.87048	4.3453e-09	1.66574e-07
ENSG00000128203	ASPHD2	ND	469.482	0.86023	0.122347	7.03109	2.04928e-12	1.11521e-10
ENSG00000116863	ADPRS	ND	1657.35	0.857014	0.116212	7.37457	1.64881e-13	9.61367e-12
ENSG00000101986	ABCD1	ND	263.594	0.854828	0.214218	3.99046	6.5946e-05	0.001235
ENSG00000129465	RIPK3	ND	311.021	0.853118	0.146304	5.83112	5.50566e-09	2.07052e-07
ENSG00000164430	CGAS	ND	1243.93	0.850659	0.168413	5.05103	4.3944e-07	1.22207e-05
ENSG00000155636	RBM45	ND	660.354	0.849348	0.0907663	9.35753	8.16233e-21	7.50123e-19
ENSG00000234127	TRIM26	HALLMARK_INTERFERON_ALPHA_RESPONSE	5536.01	0.848102	0.10681	7.94031	2.01675e-15	1.32011e-13
ENSG00000120280	TASL	ND	2063.06	0.846072	0.1236	6.84526	7.63385e-12	3.98252e-10
ENSG00000133321	PLAAT4	ND	261.016	0.841337	0.283957	2.96291	0.00304748	0.0314891
ENSG00000138760	SCARB2	ND	1358.67	0.840963	0.0965298	8.71195	2.98684e-18	2.32856e-16
ENSG00000104320	NBN	ND	7990.91	0.839341	0.0711841	11.7911	4.33656e-32	7.33883e-30
ENSG00000140968	IRF8	HALLMARK_INTERFERON_GAMMA_RESPONSE	16327	0.836559	0.207021	4.04094	5.32367e-05	0.00102322
ENSG00000054267	ARID4B	ND	5322.7	0.836353	0.0834564	10.0214	1.22709e-23	1.35146e-21
ENSG00000102871	TRADD	ND	752.932	0.830884	0.136675	6.07928	1.20726e-09	4.91295e-08
ENSG00000204397	CARD16	ND	199.658	0.828481	0.277384	2.98677	0.00281943	0.0295062
ENSG00000115232	ITGA4	HALLMARK_IL6_JAK_STAT3_SIGNALING	8635.29	0.826728	0.269994	3.06203	0.00219841	0.024193
ENSG00000146192	FGD2	ND	4086.57	0.826554	0.123931	6.66947	2.5673e-11	1.25445e-09
ENSG00000151470	C4orf33	ND	878.9	0.825953	0.193585	4.26662	1.98457e-05	0.000414758
ENSG00000064012	CASP8	HALLMARK_INTERFERON_ALPHA_RESPONSE	1868.96	0.824279	0.122926	6.70551	2.00702e-11	9.8764e-10
ENSG00000003402	CFLAR	ND	13429.7	0.823727	0.147003	5.60347	2.10101e-08	7.14599e-07
ENSG00000213064	SFT2D2	ND	5952.94	0.822618	0.0921764	8.92439	4.48159e-19	3.72402e-17
ENSG00000034677	RNF19A	ND	7779.5	0.821346	0.0722206	11.3727	5.71641e-30	8.71721e-28
ENSG00000105726	ATP13A1	ND	3243.9	0.821066	0.0741554	11.0722	1.71076e-28	2.42247e-26
ENSG00000106100	NOD1	HALLMARK_INTERFERON_GAMMA_RESPONSE	455.748	0.820976	0.146957	5.58652	2.31671e-08	7.84121e-07
ENSG00000175550	DRAP1	ND	2589.11	0.819214	0.0977018	8.38484	5.0795e-17	3.74938e-15
ENSG00000204147	ASAH2B	ND	136.575	0.818198	0.290801	2.8136	0.00489901	0.0460282
ENSG00000267680	ZNF224	ND	169.566	0.814229	0.246594	3.30191	0.000960295	0.0120597
ENSG00000105287	PRKD2	ND	3616.76	0.811013	0.147226	5.50864	3.61613e-08	1.18722e-06
ENSG00000135828	RNASEL	ND	533.617	0.810971	0.211553	3.83342	0.000126376	0.00213608
ENSG00000064932	SBNO2	ND	5451.9	0.810516	0.172868	4.68863	2.75038e-06	6.67257e-05
ENSG00000134371	CDC73	ND	3048.41	0.80754	0.0919008	8.78708	1.53495e-18	1.21717e-16
ENSG00000173559	NABP1	ND	5055.51	0.804686	0.218829	3.67724	0.000235775	0.00363136
ENSG00000198604	BAZ1A	ND	9576.17	0.804067	0.0914368	8.79369	1.44722e-18	1.1542e-16
ENSG00000186376	ZNF75D	ND	538.561	0.801146	0.147592	5.42812	5.69498e-08	1.82938e-06
ENSG00000106392	C1GALT1	ND	1813.94	0.800741	0.123445	6.48663	8.77796e-11	4.07397e-09
ENSG00000001629	ANKIB1	ND	5038.2	0.796666	0.0853954	9.32915	1.06724e-20	9.74347e-19
ENSG00000151490	PTPRO	ND	246.293	0.795748	0.277199	2.87067	0.00409602	0.0401132
ENSG00000113441	LNPEP	ND	12179	0.793662	0.0962579	8.24516	1.64938e-16	1.18593e-14
ENSG00000137275	RIPK1	HALLMARK_INTERFERON_GAMMA_RESPONSE	1582.54	0.793231	0.075725	10.4752	1.1235e-25	1.32125e-23
ENSG00000198039	ZNF273	ND	624.479	0.790414	0.130107	6.07512	1.23894e-09	5.02712e-08
ENSG00000165288	BRWD3	ND	2518.51	0.787844	0.109693	7.18225	6.85719e-13	3.85252e-11
ENSG00000017483	SLC38A5	ISG	2112.61	0.787168	0.212647	3.70175	0.000214114	0.00336115
ENSG00000047365	ARAP2	ND	5368.4	0.786276	0.180584	4.35408	1.33627e-05	0.000287941
ENSG00000106588	PSMA2	HALLMARK_INTERFERON_GAMMA_RESPONSE	245.498	0.780992	0.144265	5.41358	6.17777e-08	1.96176e-06
ENSG00000166411	IDH3A	ND	2396.5	0.777286	0.082771	9.3908	5.9548e-21	5.50898e-19
ENSG00000204516	MICB	ND	1454.6	0.774711	0.170184	4.5522	5.30885e-06	0.000124655
ENSG00000139618	BRCA2	ND	4235.95	0.774621	0.154578	5.0112	5.40931e-07	1.48938e-05
ENSG00000173334	TRIB1	ND	3285.14	0.774471	0.118968	6.50991	7.51936e-11	3.53716e-09
ENSG00000011590	ZBTB32	ND	4356.38	0.771045	0.276356	2.79005	0.00527004	0.0487549
ENSG00000059758	CDK17	ND	4249.07	0.768254	0.0807435	9.51475	1.82151e-21	1.76763e-19
ENSG00000139180	NDUFA9	ND	309.216	0.766236	0.219811	3.48588	0.000490514	0.00685484
ENSG00000135535	CD164	ND	17505	0.765859	0.113782	6.73091	1.68609e-11	8.38633e-10
ENSG00000106346	USP42	ND	1808.83	0.763761	0.0856755	8.91458	4.89666e-19	4.0447e-17
ENSG00000122783	CYREN	ND	1572.88	0.762855	0.130464	5.84723	4.99825e-09	1.88994e-07
ENSG00000060749	QSER1	ND	3501.88	0.761177	0.143627	5.29967	1.16012e-07	3.49979e-06
ENSG00000138246	DNAJC13	ND	4474.86	0.759214	0.143909	5.27567	1.32273e-07	3.97306e-06
ENSG00000128394	APOBEC3F	ISG	836.794	0.755498	0.121771	6.20427	5.49525e-10	2.31786e-08
ENSG00000104518	GSDMD	ND	1416.86	0.753216	0.270099	2.78867	0.0052925	0.0489023
ENSG00000204520	MICA	ND	481.209	0.74964	0.158994	4.7149	2.41824e-06	5.92897e-05
ENSG00000100209	HSCB	ND	287.278	0.743834	0.177568	4.18902	2.80166e-05	0.000567572
ENSG00000072121	ZFYVE26	ND	3633.34	0.74166	0.0773135	9.59289	8.56477e-22	8.48952e-20
ENSG00000070190	DAPP1	ND	4425.4	0.738177	0.139048	5.30879	1.10355e-07	3.33638e-06
ENSG00000170222	ADPRM	ND	269.578	0.735324	0.136247	5.39698	6.77713e-08	2.13999e-06
ENSG00000240065	PSMB9	HALLMARK_INTERFERON_ALPHA_RESPONSE	3687.44	0.734849	0.0684894	10.7294	7.40896e-27	9.44194e-25
ENSG00000159256	MORC3	ND	2221.86	0.734573	0.158802	4.62571	3.73326e-06	8.97858e-05
ENSG00000147166	ITGB1BP2	ND	66.6085	0.732064	0.262608	2.78767	0.00530891	0.0490165
ENSG00000141682	PMAIP1	ND	9309.82	0.728972	0.0938286	7.76918	7.89929e-15	5.07493e-13
ENSG00000138101	DTNB	ND	374.823	0.728133	0.206077	3.5333	0.000410413	0.00592027
ENSG00000143376	SNX27	ND	1405.47	0.727804	0.104508	6.9641	3.30511e-12	1.77085e-10
ENSG00000062282	DGAT2	ND	397.833	0.726133	0.132882	5.46448	4.64254e-08	1.50525e-06
ENSG00000198160	MIER1	ND	5032.96	0.720675	0.0541269	13.3145	1.90526e-40	4.48123e-38
ENSG00000135655	USP15	ND	6171.63	0.720307	0.0727638	9.89926	4.19379e-23	4.51141e-21
ENSG00000057657	PRDM1	ND	2248.48	0.719971	0.231228	3.11368	0.00184767	0.0209649
ENSG00000077458	FAM76B	ND	2877.81	0.717469	0.0597281	12.0122	3.06425e-33	5.59509e-31
ENSG00000114439	BBX	ND	3260.02	0.716237	0.128343	5.58063	2.39649e-08	8.09152e-07
ENSG00000169155	ZBTB43	ND	2127.34	0.716001	0.152254	4.70267	2.56785e-06	6.25325e-05
ENSG00000153933	DGKE	ND	2566.69	0.711919	0.112712	6.31624	2.68004e-10	1.18821e-08
ENSG00000204642	HLA-F	ND	4658.47	0.710677	0.155462	4.5714	4.8448e-06	0.000114339
ENSG00000170915	PAQR8	ND	1274.89	0.708032	0.129029	5.48737	4.07953e-08	1.33204e-06
ENSG00000112941	TENT4A	ISG	3911.58	0.700955	0.0927899	7.55422	4.21381e-14	2.56469e-12
ENSG00000111885	MAN1A1	ND	5415.34	0.700072	0.173677	4.03088	5.55696e-05	0.00106364
ENSG00000211455	STK38L	ND	11803.1	0.698856	0.131056	5.33249	9.6875e-08	2.97419e-06
ENSG00000172469	MANEA	ND	2136.23	0.697691	0.0816873	8.54099	1.33079e-17	1.03169e-15
ENSG00000198087	CD2AP	ISG	6929.02	0.696962	0.0776483	8.97588	2.81087e-19	2.37844e-17
ENSG00000153214	TMEM87B	ND	2339.42	0.695898	0.102085	6.81685	9.30587e-12	4.76522e-10
ENSG00000180233	ZNRF2	ND	1265.55	0.694558	0.13386	5.18869	2.11779e-07	6.18705e-06
ENSG00000062194	GPBP1	ND	6171.39	0.694192	0.0607466	11.4277	3.04144e-30	4.68956e-28
ENSG00000102908	NFAT5	ND	8192.49	0.693504	0.130233	5.3251	1.00895e-07	3.08398e-06
ENSG00000133313	CNDP2	ND	8621.34	0.691259	0.171319	4.03492	5.46216e-05	0.00104694
ENSG00000145779	TNFAIP8	ND	9745.27	0.689599	0.133397	5.16951	2.34707e-07	6.78547e-06
ENSG00000173281	PPP1R3B	ND	439.609	0.688645	0.239288	2.87789	0.00400344	0.0394012
ENSG00000129515	SNX6	ND	3871.08	0.688249	0.074197	9.27597	1.76011e-20	1.56571e-18
ENSG00000142178	SIK1	ND	1002.05	0.686562	0.152137	4.5128	6.39766e-06	0.000147967
ENSG00000133943	DGLUCY	ND	1770.24	0.685867	0.138111	4.96604	6.83328e-07	1.83415e-05
ENSG00000183475	ASB7	ND	1274.37	0.683257	0.0807019	8.46643	2.5302e-17	1.9292e-15
ENSG00000111912	NCOA7	ISG	4933.56	0.683193	0.116066	5.88624	3.95076e-09	1.52059e-07
ENSG00000112343	TRIM38	ND	3719.95	0.681255	0.113545	5.99986	1.97491e-09	7.80794e-08
ENSG00000144655	CSRNP1	ND	1540.92	0.679108	0.16298	4.16681	3.08887e-05	0.000621221
ENSG00000134758	RNF138	ND	3085.18	0.675901	0.0718397	9.40846	5.03437e-21	4.72041e-19
ENSG00000186280	KDM4D	ND	112.47	0.675013	0.242428	2.78439	0.00536285	0.0493831
ENSG00000173960	UBXN2A	ND	1923.89	0.674076	0.0907235	7.43	1.08596e-13	6.49561e-12
ENSG00000172432	GTPBP2	ND	3450.26	0.673131	0.0636824	10.5701	4.09948e-26	4.90419e-24
ENSG00000105402	NAPA	ND	3095.17	0.672406	0.119038	5.64868	1.61687e-08	5.59535e-07
ENSG00000118200	CAMSAP2	ND	3177.42	0.668561	0.123917	5.39526	6.84263e-08	2.15318e-06
ENSG00000159335	PTMS	ND	2316.33	0.668355	0.0902091	7.40896	1.27295e-13	7.48506e-12
ENSG00000140853	NLRC5	HALLMARK_INTERFERON_GAMMA_RESPONSE	7247.79	0.667105	0.108753	6.13412	8.56303e-10	3.54714e-08
ENSG00000221914	PPP2R2A	ND	3668.36	0.666479	0.0514957	12.9424	2.59303e-38	5.62242e-36
ENSG00000140471	LINS1	ND	1490.01	0.666339	0.109752	6.07132	1.26862e-09	5.11763e-08
ENSG00000172331	BPGM	HALLMARK_INTERFERON_GAMMA_RESPONSE	794.513	0.666328	0.120963	5.50851	3.61891e-08	1.18722e-06
ENSG00000125779	PANK2	ND	1775.12	0.658373	0.0982197	6.70307	2.04092e-11	1.00077e-09
ENSG00000172613	RAD9A	ND	1035.26	0.658272	0.101544	6.48262	9.01413e-11	4.15578e-09
ENSG00000123240	OPTN	ND	4019.55	0.656034	0.145865	4.49755	6.87413e-06	0.000157154
ENSG00000176386	CDC26	ND	590.999	0.654706	0.185884	3.52213	0.000428098	0.0061371
ENSG00000196628	TCF4	ND	6621.1	0.654299	0.192506	3.39885	0.000676709	0.00897871
ENSG00000099860	GADD45B	ND	7162.77	0.65367	0.0779705	8.38355	5.1354e-17	3.77058e-15
ENSG00000105835	NAMPT	HALLMARK_INTERFERON_GAMMA_RESPONSE	22852.1	0.651424	0.182631	3.56689	0.000361241	0.00530471
ENSG00000141971	MVB12A	HALLMARK_INTERFERON_ALPHA_RESPONSE	473.579	0.650174	0.135721	4.79053	1.66342e-06	4.19697e-05
ENSG00000046653	GPM6B	ND	293.07	0.649144	0.196796	3.29856	0.00097181	0.0121823
ENSG00000196659	TTC30B	ND	223.959	0.649057	0.174675	3.7158	0.000202565	0.00321624
ENSG00000096968	JAK2	HALLMARK_INTERFERON_GAMMA_RESPONSE	2378.14	0.648644	0.129934	4.99211	5.97232e-07	1.62825e-05
ENSG00000140830	TXNL4B	ND	1032.32	0.648329	0.0791424	8.19193	2.57065e-16	1.81081e-14
ENSG00000136560	TANK	ND	6900.17	0.645171	0.062743	10.2828	8.4282e-25	9.50879e-23
ENSG00000050130	JKAMP	ND	1381.23	0.640841	0.0812996	7.88247	3.20979e-15	2.08142e-13
ENSG00000151466	SCLT1	ND	1291.28	0.636478	0.0708589	8.98233	2.65098e-19	2.25691e-17
ENSG00000163635	ATXN7	ND	3278.61	0.63398	0.0927526	6.83518	8.19041e-12	4.22271e-10
ENSG00000198839	ZNF277	ND	1280.04	0.633947	0.103803	6.10722	1.01378e-09	4.17456e-08
ENSG00000116514	RNF19B	ND	1833.59	0.633372	0.178114	3.55599	0.00037656	0.005489
ENSG00000157429	ZNF19	ND	100.929	0.632252	0.209328	3.02039	0.00252451	0.0270522
ENSG00000156875	MFSD14A	ND	5648.25	0.631756	0.0846432	7.46375	8.40918e-14	5.0517e-12
ENSG00000105483	CARD8	ND	3207.56	0.631487	0.195162	3.2357	0.00121346	0.0146555
ENSG00000187257	RSBN1L	ND	2186.75	0.625805	0.0891033	7.02336	2.16591e-12	1.17408e-10
ENSG00000013364	MVP	HALLMARK_INTERFERON_GAMMA_RESPONSE	4528.82	0.625404	0.162557	3.84728	0.000119435	0.00203611
ENSG00000177873	ZNF619	ND	445.058	0.620518	0.121225	5.11872	3.07613e-07	8.77607e-06
ENSG00000138785	INTS12	ND	947.143	0.618257	0.117478	5.26273	1.4193e-07	4.23562e-06
ENSG00000158290	CUL4B	ND	4116.55	0.617251	0.0839804	7.34994	1.98292e-13	1.14178e-11
ENSG00000128923	MINDY2	ND	1287.4	0.616348	0.130218	4.73321	2.20993e-06	5.47628e-05
ENSG00000170379	TCAF2	ND	653.209	0.614531	0.147041	4.17932	2.92383e-05	0.000591458
ENSG00000120647	CCDC77	ND	906.169	0.614529	0.106467	5.77199	7.83411e-09	2.87603e-07
ENSG00000121486	TRMT1L	ND	1860.7	0.612688	0.0693267	8.8377	9.77121e-19	7.88343e-17
ENSG00000113360	DROSHA	ND	3257.32	0.612008	0.0957409	6.39233	1.63375e-10	7.38489e-09
ENSG00000116001	TIA1	ND	3692.63	0.61036	0.0621599	9.8192	9.30767e-23	9.93558e-21
ENSG00000154305	MIA3	ND	3707.21	0.609935	0.0908295	6.71516	1.8786e-11	9.27735e-10
ENSG00000116698	SMG7	ND	7608.62	0.609163	0.103886	5.86375	4.52529e-09	1.72996e-07
ENSG00000172869	DMXL1	ND	5264.79	0.607252	0.0789445	7.69213	1.44701e-14	9.04514e-13
ENSG00000175573	C11orf68	ND	767.892	0.606121	0.13741	4.41103	1.0288e-05	0.000225185
ENSG00000163660	CCNL1	ND	10220.3	0.603037	0.0393279	15.3336	4.5613e-53	2.18266e-50
ENSG00000145103	ILDR1	ND	616.186	0.600052	0.105911	5.66565	1.4647e-08	5.11981e-07
ENSG00000171109	MFN1	ND	7422.43	0.596752	0.151333	3.9433	8.03686e-05	0.00145029
ENSG00000082269	FAM135A	ND	1041	0.59656	0.160693	3.71242	0.000205285	0.00324458
ENSG00000158711	ELK4	ND	7923.13	0.596153	0.0875631	6.80827	9.87808e-12	5.03964e-10
ENSG00000102034	ELF4	ND	4073.9	0.596065	0.0945587	6.30365	2.90722e-10	1.28074e-08
ENSG00000176473	WDR25	ND	140.656	0.594165	0.176145	3.37317	0.000743089	0.009765
ENSG00000124214	STAU1	ND	8009.79	0.593849	0.110038	5.39677	6.7853e-08	2.13999e-06
ENSG00000110330	BIRC2	ND	4503.78	0.593537	0.0615905	9.63683	5.58863e-22	5.63928e-20
ENSG00000204264	PSMB8	HALLMARK_INTERFERON_ALPHA_RESPONSE	5051.42	0.593231	0.147267	4.02825	5.61925e-05	0.00107408
ENSG00000215417	MIR17HG	ND	725.921	0.592171	0.150904	3.92417	8.70296e-05	0.00154636
ENSG00000101966	XIAP	ND	3158.21	0.590981	0.105294	5.61268	1.9922e-08	6.80929e-07
ENSG00000106591	MRPL32	ND	2724.07	0.589728	0.0827198	7.12922	1.00936e-12	5.58043e-11
ENSG00000196369	SRGAP2B	ISG	139.438	0.58906	0.186575	3.15722	0.0015928	0.0184965
ENSG00000104973	MED25	ND	1746.1	0.588424	0.136736	4.30336	1.68225e-05	0.000358047
ENSG00000111300	NAA25	ND	3941.08	0.587854	0.0709796	8.28202	1.21104e-16	8.79875e-15
ENSG00000196776	CD47	HALLMARK_INTERFERON_ALPHA_RESPONSE	6066.42	0.587702	0.170496	3.44701	0.000566832	0.00772684
ENSG00000112308	C6orf62	ND	11946.3	0.586988	0.0916249	6.40642	1.48977e-10	6.75607e-09
ENSG00000196092	PAX5	ND	11040.8	0.584565	0.123586	4.73003	2.24487e-06	5.55295e-05
ENSG00000174010	KLHL15	ND	1065.91	0.583558	0.114671	5.08895	3.60043e-07	1.01551e-05
ENSG00000111801	BTN3A3	ND	1193.54	0.581817	0.158076	3.6806	0.000232681	0.00358769
ENSG00000196954	CASP4	HALLMARK_INTERFERON_GAMMA_RESPONSE	2357.13	0.580056	0.130135	4.45734	8.29811e-06	0.000185133
ENSG00000170234	PWWP2A	ND	1652.79	0.579464	0.106813	5.42503	5.79457e-08	1.85415e-06
ENSG00000157800	SLC37A3	ND	540.219	0.579026	0.0879851	6.58095	4.67437e-11	2.24451e-09
ENSG00000155324	GRAMD2B	ND	692.109	0.576909	0.130034	4.43659	9.13971e-06	0.00020164
ENSG00000130749	ZC3H4	ND	4957.35	0.576673	0.0885568	6.5119	7.4205e-11	3.50253e-09
ENSG00000175054	ATR	ND	3347.03	0.575655	0.084117	6.84349	7.72846e-12	4.00179e-10
ENSG00000166801	FAM111A	ND	6569.26	0.5756	0.106103	5.4249	5.79882e-08	1.85415e-06
ENSG00000136643	RPS6KC1	ND	1293.2	0.572711	0.0928431	6.16859	6.89007e-10	2.87128e-08
ENSG00000156127	BATF	ND	4656.72	0.572434	0.12764	4.48477	7.2993e-06	0.000165781
ENSG00000163162	RNF149	ND	1354.02	0.570867	0.178497	3.1982	0.0013829	0.0164302
ENSG00000139083	ETV6	ND	6922.94	0.570499	0.12796	4.45841	8.25697e-06	0.000184512
ENSG00000112096	SOD2	HALLMARK_INTERFERON_GAMMA_RESPONSE	3317.16	0.570104	0.0910096	6.26422	3.74701e-10	1.61482e-08
ENSG00000184743	ATL3	ND	3031.24	0.568961	0.148276	3.83718	0.000124455	0.00211133
ENSG00000187097	ENTPD5	ND	821.205	0.567648	0.113565	4.99846	5.77904e-07	1.58177e-05
ENSG00000196405	EVL	ND	6406.85	0.565663	0.179422	3.1527	0.00161767	0.018707
ENSG00000099968	BCL2L13	ISG	2614.16	0.564239	0.0899905	6.26998	3.61097e-10	1.57083e-08
ENSG00000197265	GTF2E2	ND	2447.04	0.564108	0.187675	3.00577	0.0026491	0.0280622
ENSG00000168610	STAT3	HALLMARK_INTERFERON_GAMMA_RESPONSE	12720.7	0.563524	0.0937005	6.01409	1.80898e-09	7.19447e-08
ENSG00000164305	CASP3	HALLMARK_INTERFERON_GAMMA_RESPONSE	5162.68	0.562252	0.124286	4.52384	6.07276e-06	0.000141395
ENSG00000107854	TNKS2	ND	3156.61	0.56213	0.143426	3.91931	8.88028e-05	0.00157384
ENSG00000139597	N4BP2L1	ND	1062.18	0.562003	0.14043	4.00201	6.2807e-05	0.00118316
ENSG00000165997	ARL5B	ND	3213.99	0.56177	0.0886432	6.33742	2.33638e-10	1.04251e-08
ENSG00000132952	USPL1	ND	1658.11	0.56156	0.108461	5.17754	2.24832e-07	6.52719e-06
ENSG00000185022	MAFF	ND	555.882	0.559597	0.159584	3.50659	0.000453887	0.00644687
ENSG00000158042	MRPL17	ND	2298.5	0.559562	0.0827043	6.76581	1.32563e-11	6.71379e-10
ENSG00000151611	MMAA	ND	652.783	0.559207	0.144647	3.86601	0.00011063	0.00190946
ENSG00000041357	PSMA4	ND	7061.69	0.558552	0.0588993	9.48317	2.46673e-21	2.34457e-19
ENSG00000170852	KBTBD2	ND	2066.36	0.558011	0.0960643	5.80872	6.29525e-09	2.32338e-07
ENSG00000092208	GEMIN2	ND	756.772	0.557358	0.122792	4.53906	5.65069e-06	0.000132234
ENSG00000113368	LMNB1	ND	14576.6	0.557316	0.0661692	8.42259	3.68261e-17	2.7475e-15
ENSG00000239713	APOBEC3G	ISG	5100.05	0.556349	0.180123	3.08872	0.00201023	0.0224244
ENSG00000137947	GTF2B	ND	2197.51	0.55568	0.0824983	6.73565	1.63202e-11	8.17603e-10
ENSG00000196911	KPNA5	ND	713.613	0.552427	0.158876	3.4771	0.000506864	0.00703376
ENSG00000080345	RIF1	ND	10786.8	0.547645	0.0888133	6.16625	6.99279e-10	2.90536e-08
ENSG00000132294	EFR3A	ND	4962.92	0.547613	0.129326	4.23436	2.29202e-05	0.000471904
ENSG00000154640	BTG3	ND	1443.8	0.545881	0.0982397	5.55662	2.7505e-08	9.21951e-07
ENSG00000169118	CSNK1G1	ND	3162.45	0.545714	0.0988002	5.52341	3.3248e-08	1.09592e-06
ENSG00000154511	DIPK1A	ND	759.958	0.545124	0.190383	2.8633	0.00419258	0.0407711
ENSG00000107290	SETX	ND	14035.5	0.537591	0.0814857	6.59737	4.18514e-11	2.02359e-09
ENSG00000122729	ACO1	ND	815.664	0.537141	0.177539	3.02548	0.00248239	0.026704
ENSG00000151327	FAM177A1	ND	1513.59	0.537009	0.0943216	5.69338	1.24548e-08	4.36451e-07
ENSG00000148400	NOTCH1	ND	6094.6	0.536554	0.115724	4.63649	3.54381e-06	8.53776e-05
ENSG00000104412	EMC2	ND	2425.33	0.535935	0.136653	3.92187	8.78643e-05	0.0015592
ENSG00000103353	UBFD1	ND	3000.96	0.534854	0.108771	4.91724	8.77745e-07	2.32009e-05
ENSG00000109390	NDUFC1	ND	803.895	0.533465	0.149337	3.57223	0.000353959	0.00520879
ENSG00000115165	CYTIP	ND	8672.78	0.532112	0.0656034	8.11104	5.01867e-16	3.41392e-14
ENSG00000137265	IRF4	HALLMARK_INTERFERON_GAMMA_RESPONSE	62031	0.530521	0.0571416	9.28432	1.62737e-20	1.46643e-18
ENSG00000168300	PCMTD1	ND	1273.02	0.530428	0.154266	3.43839	0.00058518	0.00794573
ENSG00000067082	KLF6	HALLMARK_INFLAMMATORY_RESPONSE	9566.52	0.529673	0.176999	2.99252	0.00276681	0.0291092
ENSG00000131873	CHSY1	ND	2759.72	0.528594	0.0916737	5.76604	8.11564e-09	2.95592e-07
ENSG00000157303	SUSD3	ND	408.181	0.528492	0.17649	2.99446	0.00274934	0.0289913
ENSG00000118197	DDX59	ND	1982.73	0.528428	0.105991	4.98558	6.17749e-07	1.67105e-05
ENSG00000105639	JAK3	ND	4342.13	0.528395	0.144181	3.66481	0.000247523	0.00379126
ENSG00000121578	B4GALT4	ND	854.022	0.528154	0.12138	4.35124	1.35372e-05	0.000290348
ENSG00000177034	MTX3	ND	1202.65	0.526144	0.116333	4.52276	6.10393e-06	0.000141883
ENSG00000103061	SLC7A6OS	ND	582.866	0.523979	0.0775304	6.75836	1.39559e-11	7.04241e-10
ENSG00000030110	BAK1	HALLMARK_IL6_JAK_STAT3_SIGNALING	2025.71	0.517884	0.160269	3.23134	0.0012321	0.0148548
ENSG00000116954	RRAGC	ND	3200.07	0.514678	0.0697567	7.37819	1.60461e-13	9.39541e-12
ENSG00000180628	PCGF5	ND	6710.09	0.512102	0.127745	4.0088	6.10293e-05	0.00115539
ENSG00000177888	ZBTB41	ND	871.017	0.509739	0.123692	4.12104	3.77166e-05	0.000746638
ENSG00000073331	ALPK1	ND	1698.55	0.507966	0.17243	2.94592	0.00321993	0.0329521
ENSG00000169490	TM2D2	ND	1033.92	0.506644	0.0887902	5.70608	1.1561e-08	4.09264e-07
ENSG00000241058	NSUN6	ND	582.207	0.505068	0.119446	4.22841	2.35346e-05	0.000483837
ENSG00000214367	HAUS3	ND	1546.28	0.505019	0.077811	6.49033	8.56506e-11	3.9885e-09
ENSG00000151849	CENPJ	ND	3869.59	0.503045	0.112705	4.46339	8.06715e-06	0.000180853
ENSG00000118971	CCND2	ND	21324.7	0.501366	0.12665	3.95869	7.53635e-05	0.00138153
ENSG00000159873	CCDC117	ND	3065.3	0.499148	0.0902249	5.53226	3.16124e-08	1.052e-06
ENSG00000244754	N4BP2L2	ND	5785.29	0.498193	0.0626011	7.95821	1.74549e-15	1.14797e-13
ENSG00000153975	ZUP1	ND	1509.86	0.495887	0.104181	4.75987	1.93719e-06	4.83497e-05
ENSG00000050344	NFE2L3	ND	1980.69	0.495213	0.14596	3.39281	0.000691799	0.00915166
ENSG00000110497	AMBRA1	ND	2314.22	0.494773	0.0695276	7.11621	1.10938e-12	6.10906e-11
ENSG00000205220	PSMB10	HALLMARK_INTERFERON_GAMMA_RESPONSE	1065.95	0.493668	0.156653	3.15134	0.00162521	0.018763
ENSG00000257093	DENND11	ND	6571.06	0.492426	0.0986601	4.99114	6.00255e-07	1.63328e-05
ENSG00000100225	FBXO7	ND	5793.05	0.492301	0.0667753	7.3725	1.67454e-13	9.72284e-12
ENSG00000162616	DNAJB4	ND	566.971	0.491809	0.128348	3.83185	0.000127184	0.00214713
ENSG00000118985	ELL2	ND	11374.4	0.491246	0.124621	3.94192	8.08308e-05	0.00145485
ENSG00000023445	BIRC3	ND	33042.8	0.489224	0.127469	3.83798	0.000124051	0.00210704
ENSG00000138686	BBS7	ND	799.155	0.487992	0.131013	3.72476	0.000195504	0.00312199
ENSG00000112167	SAYSD1	ND	260.66	0.487748	0.150702	3.23651	0.00121001	0.0146265
ENSG00000125651	GTF2F1	ND	6020.52	0.486849	0.0983705	4.94914	7.4543e-07	1.9893e-05
ENSG00000112531	QKI	ND	5096.28	0.48641	0.0574904	8.46072	2.65723e-17	2.015e-15
ENSG00000105321	CCDC9	ND	1167.9	0.482995	0.105161	4.59291	4.37109e-06	0.000103866
ENSG00000118181	RPS25	ND	36604.4	0.478248	0.0695767	6.87368	6.25644e-12	3.27625e-10
ENSG00000100888	CHD8	ND	8242.73	0.478084	0.0832044	5.74589	9.14366e-09	3.27872e-07
ENSG00000140548	ZNF710	ND	1538.59	0.476977	0.0921397	5.17667	2.25879e-07	6.5439e-06
ENSG00000138190	EXOC6	ND	911.193	0.47619	0.142814	3.33434	0.000855025	0.0109558
ENSG00000077254	USP33	ND	3014.55	0.475574	0.0886923	5.36207	8.2273e-08	2.55987e-06
ENSG00000100644	HIF1A	HALLMARK_INTERFERON_GAMMA_RESPONSE	8937.01	0.475102	0.142012	3.3455	0.000821358	0.0106225
ENSG00000046651	OFD1	ND	3863.07	0.4747	0.143737	3.30257	0.000958042	0.0120423
ENSG00000085365	SCAMP1	ND	1160.19	0.47374	0.111674	4.24217	2.2137e-05	0.000457136
ENSG00000173614	NMNAT1	ND	401.511	0.471579	0.141051	3.34333	0.000827789	0.010666
ENSG00000047579	DTNBP1	ND	1253.66	0.470849	0.160241	2.93838	0.00329927	0.03364
ENSG00000114850	SSR3	ND	8622.76	0.469434	0.065674	7.14795	8.80815e-13	4.90886e-11
ENSG00000102081	FMR1	ND	2669.12	0.469343	0.0920915	5.09649	3.46014e-07	9.79925e-06
ENSG00000139163	ETNK1	ND	5289.94	0.469259	0.145754	3.21953	0.00128403	0.0153873
ENSG00000115159	GPD2	ISG	2838.04	0.469144	0.117605	3.98916	6.63074e-05	0.0012385
ENSG00000138459	SLC35A5	ND	1658.43	0.468698	0.0707297	6.6266	3.43505e-11	1.67257e-09
ENSG00000164164	OTUD4	ND	4680.17	0.468281	0.155298	3.01537	0.00256668	0.0274194
ENSG00000176102	CSTF3	ND	1905.62	0.468137	0.0995483	4.70261	2.56853e-06	6.25325e-05
ENSG00000231925	TAPBP	HALLMARK_INTERFERON_GAMMA_RESPONSE	12072.1	0.467759	0.0575537	8.12734	4.38812e-16	3.01455e-14
ENSG00000197471	SPN	ND	15716.2	0.46641	0.159458	2.92496	0.00344499	0.0347934
ENSG00000041988	THAP3	ND	528.991	0.465689	0.127853	3.64238	0.000270133	0.00408794
ENSG00000143337	TOR1AIP1	ND	2693.43	0.465241	0.120463	3.86211	0.000112414	0.00193305
ENSG00000112685	EXOC2	ND	1708.82	0.464855	0.136025	3.41744	0.000632133	0.00850011
ENSG00000175073	VCPIP1	ND	2696.29	0.464237	0.08278	5.60808	2.04588e-08	6.97561e-07
ENSG00000133639	BTG1	HALLMARK_INTERFERON_GAMMA_RESPONSE	7790.95	0.462244	0.0760947	6.07459	1.24301e-09	5.02896e-08
ENSG00000171204	TMEM126B	ND	1174.51	0.46188	0.0767268	6.01981	1.74627e-09	7.00375e-08
ENSG00000047249	ATP6V1H	ND	1242.78	0.460812	0.0934038	4.93355	8.07499e-07	2.14257e-05
ENSG00000144118	RALB	ND	3388.75	0.460048	0.114442	4.01994	5.82141e-05	0.0011036
ENSG00000188177	ZC3H6	ND	693.933	0.460033	0.162894	2.82413	0.00474091	0.0447685
ENSG00000145723	GIN1	ND	251.903	0.459012	0.161097	2.84929	0.00438172	0.0423729
ENSG00000115762	PLEKHB2	ND	3427.17	0.457559	0.11794	3.87958	0.000104638	0.00181507
ENSG00000147654	EBAG9	ND	1323.46	0.457003	0.108412	4.21544	2.4929e-05	0.000509484
ENSG00000133739	LRRCC1	ND	720.768	0.456192	0.139291	3.27511	0.00105621	0.0131335
ENSG00000171100	MTM1	ND	490.615	0.453718	0.152902	2.96738	0.00300345	0.0311734
ENSG00000127481	UBR4	ND	18628.7	0.452962	0.0733963	6.17146	6.76634e-10	2.82821e-08
ENSG00000009780	FAM76A	ND	664.782	0.452538	0.0902749	5.01289	5.36174e-07	1.47922e-05
ENSG00000224470	ATXN1L	ND	3446.43	0.451452	0.0791166	5.70617	1.15548e-08	4.09264e-07
ENSG00000107099	DOCK8	ND	9230.46	0.447773	0.107364	4.17061	3.03779e-05	0.000613616
ENSG00000240857	RDH14	ND	581.868	0.447648	0.114445	3.91145	9.1742e-05	0.00161767
ENSG00000109670	FBXW7	ND	6737.88	0.447498	0.0973406	4.59724	4.2813e-06	0.000102082
ENSG00000174718	RESF1	ND	8356.02	0.446964	0.105276	4.24566	2.17954e-05	0.000450753
ENSG00000186283	TOR3A	ND	4347.42	0.446287	0.0788044	5.66323	1.48554e-08	5.1796e-07
ENSG00000100902	PSMA6	ND	766.389	0.444028	0.0918579	4.83386	1.33913e-06	3.415e-05
ENSG00000151135	TMEM263	ND	3260.59	0.443266	0.0574744	7.71241	1.23464e-14	7.78779e-13
ENSG00000166004	CEP295	ND	2783.65	0.441835	0.110406	4.0019	6.2837e-05	0.00118316
ENSG00000150712	MTMR12	ND	2452.7	0.441205	0.0731009	6.03557	1.58405e-09	6.37156e-08
ENSG00000178295	GEN1	ND	6269.14	0.440455	0.0850236	5.18038	2.21431e-07	6.44192e-06
ENSG00000118418	HMGN3	ND	3670.28	0.440443	0.141193	3.11945	0.00181189	0.0205926
ENSG00000175354	PTPN2	HALLMARK_INTERFERON_GAMMA_RESPONSE	3708.13	0.439412	0.098258	4.47203	7.74822e-06	0.000174549
ENSG00000135900	MRPL44	ND	2071.35	0.438606	0.0734041	5.97522	2.29774e-09	9.05596e-08
ENSG00000178741	COX5A	ND	3480.79	0.437401	0.0918902	4.76004	1.93553e-06	4.83497e-05
ENSG00000068120	COASY	ND	2434.49	0.436631	0.0739453	5.90478	3.53114e-09	1.36876e-07
ENSG00000156515	HK1	ND	7084.91	0.434034	0.0955872	4.54071	5.60641e-06	0.000131419
ENSG00000101452	DHX35	ND	1037.52	0.433881	0.0989665	4.38412	1.16458e-05	0.000252513
ENSG00000112144	CILK1	ND	949.861	0.432208	0.0993713	4.34943	1.36493e-05	0.000292301
ENSG00000197608	ZNF841	ND	1330.12	0.4314	0.14314	3.01383	0.00257969	0.0274609
ENSG00000162819	BROX	ND	1317.89	0.431297	0.112775	3.82438	0.0001311	0.0021972
ENSG00000159461	AMFR	ND	2185.04	0.428624	0.113182	3.78702	0.000152462	0.00250677
ENSG00000187790	FANCM	ND	1134.49	0.427821	0.0995293	4.29845	1.71998e-05	0.000364957
ENSG00000196663	TECPR2	ND	933.98	0.425803	0.136931	3.10961	0.00187337	0.0212045
ENSG00000155329	ZCCHC10	ND	1440.24	0.424989	0.0671804	6.32608	2.51467e-10	1.11846e-08
ENSG00000198900	TOP1	ND	11239.6	0.424864	0.0784081	5.41863	6.00566e-08	1.91148e-06
ENSG00000097033	SH3GLB1	ND	5467.68	0.424542	0.0676107	6.27922	3.40286e-10	1.49435e-08
ENSG00000107771	CCSER2	ND	2213.24	0.424436	0.104651	4.05573	4.99774e-05	0.000967276
ENSG00000114166	KAT2B	ISG	1648.36	0.422615	0.0732349	5.77069	7.89487e-09	2.89069e-07
ENSG00000005893	LAMP2	ND	4545.62	0.42254	0.0793818	5.32289	1.02132e-07	3.1081e-06
ENSG00000092098	RNF31	HALLMARK_INTERFERON_ALPHA_RESPONSE	1527.36	0.422461	0.0749904	5.63354	1.76547e-08	6.06423e-07
ENSG00000030066	NUP160	ND	5728.36	0.422119	0.100322	4.20764	2.58054e-05	0.000525076
ENSG00000111615	KRR1	ND	2359.93	0.421495	0.0654641	6.43858	1.20598e-10	5.50507e-09
ENSG00000229474	PATL2	ND	342.939	0.418139	0.140969	2.96617	0.00301534	0.0312735
ENSG00000136541	ERMN	ND	260.743	0.417631	0.148547	2.81145	0.00493194	0.0463062
ENSG00000155729	KCTD18	ND	1152.02	0.417365	0.0716471	5.82528	5.70155e-09	2.12689e-07
ENSG00000166128	RAB8B	ND	8595.98	0.416731	0.0957478	4.35238	1.34665e-05	0.000289727
ENSG00000189266	PNRC2	ND	9568.27	0.416207	0.0654344	6.36068	2.00863e-10	9.02064e-09
ENSG00000168591	TMUB2	ND	1701.01	0.415455	0.0887444	4.68148	2.84813e-06	6.89766e-05
ENSG00000111196	MAGOHB	ND	906.243	0.415181	0.106662	3.89249	9.92187e-05	0.00173408
ENSG00000197448	GSTK1	ND	2485.77	0.413669	0.104153	3.97174	7.13501e-05	0.00131841
ENSG00000164548	TRA2A	ND	7779.44	0.41244	0.0581791	7.08915	1.34937e-12	7.40129e-11
ENSG00000148356	LRSAM1	ND	942.833	0.411724	0.132835	3.09952	0.00193835	0.0217626
ENSG00000115935	WIPF1	ND	16519.6	0.41128	0.122387	3.36049	0.000778031	0.0101473
ENSG00000143751	SDE2	ND	1908.97	0.410246	0.0872731	4.70071	2.59252e-06	6.3006e-05
ENSG00000089818	NECAP1	ND	1392.02	0.409991	0.0671585	6.10483	1.02913e-09	4.22522e-08
ENSG00000138433	CIR1	ND	2164.52	0.40995	0.129201	3.17297	0.00150889	0.0176699
ENSG00000189319	FAM53B	ND	709.21	0.409692	0.0893579	4.58485	4.54316e-06	0.00010777
ENSG00000115839	RAB3GAP1	ND	4740.04	0.409616	0.0493382	8.3022	1.02199e-16	7.4643e-15
ENSG00000182150	ERCC6L2	ND	1920.68	0.409425	0.0970248	4.2198	2.44518e-05	0.000501208
ENSG00000105993	DNAJB6	ND	4507.25	0.408244	0.0636404	6.41486	1.40955e-10	6.41323e-09
ENSG00000204611	ZNF616	ND	451.767	0.407518	0.133771	3.04638	0.00231618	0.0252091
ENSG00000029153	ARNTL2	ND	5325.57	0.406306	0.0975898	4.16341	3.13534e-05	0.000629654
ENSG00000113387	SUB1	ND	16731.1	0.405928	0.0977616	4.15222	3.29264e-05	0.000659335
ENSG00000205629	LCMT1	ND	710.535	0.405805	0.117582	3.45126	0.000557985	0.00762872
ENSG00000157625	TAB3	ND	2918.52	0.40559	0.096628	4.19744	2.69948e-05	0.000547722
ENSG00000079277	MKNK1	ND	1362.87	0.405491	0.0807363	5.02241	5.10276e-07	1.41058e-05
ENSG00000183726	TMEM50A	ND	3811.77	0.405396	0.0647132	6.2645	3.74022e-10	1.61482e-08
ENSG00000039319	ZFYVE16	ND	1591.94	0.404692	0.102221	3.959	7.52628e-05	0.00138151
ENSG00000101608	MYL12A	ND	9440.36	0.404679	0.056506	7.1617	7.96803e-13	4.45856e-11
ENSG00000181896	ZNF101	ND	1423.33	0.404596	0.108803	3.7186	0.000200329	0.00318803
ENSG00000172086	KRCC1	ND	1786.88	0.403022	0.102528	3.93084	8.46506e-05	0.00151184
ENSG00000241837	ATP5PO	ND	1005.4	0.401966	0.137123	2.93141	0.00337422	0.0342782
ENSG00000174106	LEMD3	ND	2532.98	0.401888	0.0644173	6.23882	4.40898e-10	1.88257e-08
ENSG00000164096	C4orf3	ND	1964.51	0.401481	0.0754161	5.32355	1.01764e-07	3.1037e-06
ENSG00000152558	TMEM123	ND	12068.3	0.400635	0.102597	3.90494	9.42486e-05	0.00165555
ENSG00000113615	SEC24A	ND	5949.86	0.400082	0.0688062	5.81462	6.07723e-09	2.26096e-07
ENSG00000164830	OXR1	ND	2439.72	0.400008	0.0858588	4.65891	3.17889e-06	7.67191e-05
ENSG00000119471	HSDL2	ND	2071.59	0.398855	0.121664	3.27833	0.00104424	0.013008
ENSG00000162600	OMA1	ND	1005.61	0.39861	0.105729	3.77012	0.00016317	0.00265764
ENSG00000104805	NUCB1	ND	3629.18	0.397717	0.102973	3.86233	0.000112309	0.00193305
ENSG00000149231	CCDC82	ND	4117.15	0.397684	0.115165	3.45316	0.000554066	0.00759761
ENSG00000092330	TINF2	ND	2906.98	0.3947	0.059872	6.59241	4.32751e-11	2.08517e-09
ENSG00000135164	DMTF1	ND	7101.85	0.394696	0.0557994	7.07349	1.51088e-12	8.25453e-11
ENSG00000139990	DCAF5	ND	3740.71	0.394528	0.0991554	3.97888	6.92401e-05	0.00128113
ENSG00000144848	ATG3	ND	2755.84	0.393957	0.113421	3.47342	0.000513879	0.00710398
ENSG00000171055	FEZ2	ND	631.253	0.392483	0.117346	3.34467	0.000823809	0.0106344
ENSG00000139350	NEDD1	ND	3330.19	0.391482	0.108441	3.6101	0.000306076	0.00459661
ENSG00000078618	NRDC	ND	7515.24	0.390537	0.0630698	6.19214	5.93536e-10	2.48837e-08
ENSG00000000457	SCYL3	ND	1052.45	0.390402	0.139814	2.7923	0.00523353	0.0484992
ENSG00000115216	NRBP1	ND	6867.72	0.387964	0.0688174	5.63759	1.72446e-08	5.95281e-07
ENSG00000124222	STX16	ND	3000.11	0.385678	0.0559732	6.8904	5.56376e-12	2.93568e-10
ENSG00000131018	SYNE1	ND	2144.78	0.384094	0.0930117	4.12953	3.6351e-05	0.000722698
ENSG00000100084	HIRA	ND	605.039	0.380692	0.136003	2.79914	0.00512395	0.0478178
ENSG00000196396	PTPN1	HALLMARK_INTERFERON_GAMMA_RESPONSE	10640.4	0.380583	0.107553	3.53857	0.000402295	0.00583349
ENSG00000136169	SETDB2	ND	1620.92	0.380581	0.101654	3.7439	0.000181183	0.00291679
ENSG00000146232	NFKBIE	ND	5284.59	0.379758	0.049917	7.60778	2.78845e-14	1.71219e-12
ENSG00000163319	MRPS18C	ND	645.331	0.379438	0.102106	3.71612	0.000202309	0.00321585
ENSG00000082213	C5orf22	ND	2110.12	0.378955	0.0657743	5.76145	8.33944e-09	3.02446e-07
ENSG00000181555	SETD2	ND	8341.78	0.37863	0.0888065	4.26354	2.01214e-05	0.000419256
ENSG00000171223	JUNB	ND	7404.53	0.377807	0.135062	2.79729	0.00515337	0.0479955
ENSG00000166925	TSC22D4	ND	2699.53	0.377552	0.117156	3.22265	0.00127011	0.0152601
ENSG00000165355	FBXO33	ND	2969.81	0.376312	0.121987	3.08484	0.00203659	0.0226094
ENSG00000158470	B4GALT5	ND	3963.64	0.376253	0.109079	3.44937	0.000561888	0.00766698
ENSG00000101888	NXT2	ND	1340.45	0.375665	0.0933756	4.02316	5.74219e-05	0.00109457
ENSG00000072756	TRNT1	ND	2375.59	0.37559	0.115397	3.25476	0.00113486	0.0139121
ENSG00000174796	THAP6	ND	774.856	0.375393	0.0876355	4.28358	1.83911e-05	0.000388904
ENSG00000110427	KIAA1549L	ND	396.344	0.374938	0.128563	2.91638	0.00354119	0.0356871
ENSG00000136104	RNASEH2B	ND	1563.45	0.371696	0.100821	3.68668	0.000227195	0.00352267
ENSG00000124795	DEK	ND	16985	0.371431	0.129047	2.87826	0.00399869	0.0393824
ENSG00000092010	PSME1	HALLMARK_INTERFERON_ALPHA_RESPONSE	7369.56	0.371141	0.103621	3.58171	0.000341351	0.00504465
ENSG00000172239	PAIP1	ND	3152.57	0.370996	0.110937	3.34421	0.000825173	0.0106421
ENSG00000101574	METTL4	ND	890.675	0.37095	0.0846919	4.37999	1.18685e-05	0.000256941
ENSG00000132600	PRMT7	ND	1256.41	0.36885	0.131342	2.80832	0.00498012	0.0466953
ENSG00000166326	TRIM44	ND	5261.12	0.368691	0.101117	3.64618	0.000266164	0.00404109
ENSG00000166822	TMEM170A	ND	2227.24	0.366973	0.0762818	4.81075	1.50362e-06	3.81457e-05
ENSG00000164054	SHISA5	ND	2962.58	0.366547	0.102899	3.5622	0.000367761	0.00537768
ENSG00000135002	RFK	ND	653.293	0.365797	0.129099	2.83345	0.00460486	0.0439187
ENSG00000183735	TBK1	ND	3663.31	0.36565	0.110303	3.31496	0.000916562	0.0116369
ENSG00000117758	STX12	ND	2838.09	0.364001	0.100591	3.61864	0.000296151	0.00445736
ENSG00000153147	SMARCA5	ND	11653	0.363383	0.0445255	8.16125	3.31584e-16	2.28925e-14
ENSG00000106460	TMEM106B	ND	838.625	0.363349	0.0986657	3.68263	0.000230839	0.00356323
ENSG00000177917	ARL6IP6	ND	1483.55	0.360082	0.0884615	4.07049	4.69134e-05	0.000910513
ENSG00000119537	KDSR	ND	1699.46	0.357765	0.113058	3.16445	0.00155376	0.0181038
ENSG00000153113	CAST	ND	6559.62	0.357675	0.0522612	6.84397	7.70265e-12	4.00179e-10
ENSG00000168615	ADAM9	ND	2295.65	0.356598	0.123164	2.89532	0.00378766	0.0377055
ENSG00000096060	FKBP5	ND	6686.43	0.355911	0.0644065	5.52601	3.27603e-08	1.085e-06
ENSG00000127191	TRAF2	ND	1945.02	0.354839	0.0722516	4.91116	9.05372e-07	2.38389e-05
ENSG00000067167	TRAM1	ND	7549.26	0.354737	0.101532	3.49385	0.000476117	0.00670089
ENSG00000005175	RPAP3	ND	2107.47	0.3536	0.0995752	3.55109	0.000383644	0.00558638
ENSG00000024048	UBR2	ND	2730.39	0.353483	0.0826156	4.27865	1.88029e-05	0.000396546
ENSG00000215421	ZNF407	ND	1588.01	0.35259	0.0693967	5.08078	3.75886e-07	1.05805e-05
ENSG00000138801	PAPSS1	ND	2350.7	0.351768	0.0869613	4.04511	5.22979e-05	0.00100797
ENSG00000136816	TOR1B	ISG	933.643	0.351755	0.0882781	3.98462	6.7588e-05	0.00125895
ENSG00000151694	ADAM17	ND	1773.48	0.350775	0.0974308	3.60025	0.00031791	0.00473351
ENSG00000157500	APPL1	ND	4423.33	0.349766	0.0868683	4.02639	5.66391e-05	0.00108113
ENSG00000135315	CEP162	ND	763.796	0.349387	0.103516	3.37519	0.000737634	0.00971172
ENSG00000152904	GGPS1	ND	1159.73	0.348978	0.101165	3.44958	0.000561459	0.00766698
ENSG00000119397	CNTRL	ND	8719.97	0.347232	0.0771172	4.50266	6.71086e-06	0.000154183
ENSG00000133606	MKRN1	ND	3771.74	0.346428	0.0567548	6.10394	1.03485e-09	4.23615e-08
ENSG00000152422	XRCC4	ND	998.561	0.345297	0.0884657	3.90317	9.49399e-05	0.00166559
ENSG00000095585	BLNK	ISG	6700.05	0.343634	0.113839	3.0186	0.00253947	0.0271915
ENSG00000133275	CSNK1G2	ND	3449.86	0.343449	0.0979531	3.50626	0.000454455	0.00644833
ENSG00000104388	RAB2A	ND	2882.14	0.342975	0.107373	3.19423	0.00140204	0.0166434
ENSG00000119314	PTBP3	ND	13775.4	0.341685	0.10671	3.20198	0.00136487	0.0162438
ENSG00000066084	DIP2B	ND	5452.24	0.341678	0.0948732	3.60142	0.000316485	0.00472243
ENSG00000005810	MYCBP2	ND	13226.4	0.340724	0.0976542	3.48909	0.000484677	0.0067801
ENSG00000136051	WASHC4	ND	8011.37	0.340278	0.0831915	4.0903	4.30823e-05	0.000844425
ENSG00000137944	KYAT3	ND	1532.72	0.34024	0.114441	2.97307	0.0029484	0.0307169
ENSG00000102241	HTATSF1	ND	3913.52	0.339179	0.0705187	4.80977	1.51107e-06	3.82649e-05
ENSG00000172493	AFF1	ND	11491.7	0.338624	0.115506	2.93165	0.00337168	0.0342782
ENSG00000170006	TMEM154	ND	2064.17	0.33807	0.110446	3.06095	0.00220637	0.0242421
ENSG00000069345	DNAJA2	ND	6436.28	0.337794	0.0769412	4.39029	1.13201e-05	0.000246221
ENSG00000186448	ZNF197	ND	1393.92	0.334209	0.0641452	5.2102	1.88641e-07	5.54612e-06
ENSG00000171161	ZNF672	ND	1903.2	0.333793	0.0946895	3.52513	0.000423271	0.00608677
ENSG00000113384	GOLPH3	ND	4777.09	0.333664	0.118054	2.82636	0.00470796	0.0445651
ENSG00000243147	MRPL33	ND	1152.99	0.330937	0.102515	3.22817	0.00124584	0.0149943
ENSG00000140386	SCAPER	ND	737.228	0.330621	0.117098	2.82346	0.00475077	0.0448174
ENSG00000100911	PSME2	HALLMARK_INTERFERON_ALPHA_RESPONSE	8136.67	0.330441	0.107034	3.08724	0.00202023	0.0224998
ENSG00000137574	TGS1	ND	3014.38	0.329618	0.0615964	5.35126	8.73439e-08	2.70552e-06
ENSG00000125304	TM9SF2	ND	5497.64	0.328583	0.0593181	5.53933	3.03623e-08	1.01527e-06
ENSG00000070269	TMEM260	ND	750.789	0.327722	0.100262	3.26865	0.00108061	0.0133476
ENSG00000122692	SMU1	ND	5088.27	0.32698	0.0552125	5.92221	3.17644e-09	1.23819e-07
ENSG00000133028	SCO1	ND	1689	0.326509	0.105668	3.08996	0.00200182	0.0223615
ENSG00000168495	POLR3D	ND	2085.66	0.326314	0.073051	4.46694	7.93479e-06	0.000178173
ENSG00000158985	CDC42SE2	ND	10723.6	0.324971	0.112364	2.89214	0.00382626	0.0380079
ENSG00000108094	CUL2	ND	3013.31	0.324738	0.0635239	5.11205	3.18677e-07	9.04353e-06
ENSG00000169288	MRPL1	ND	1239.29	0.324099	0.0758511	4.27283	1.93011e-05	0.000405819
ENSG00000179010	MRFAP1	ND	5043.59	0.32405	0.0701836	4.61717	3.89008e-06	9.33956e-05
ENSG00000175893	ZDHHC21	ND	2772.99	0.323192	0.108106	2.98959	0.00279353	0.0293015
ENSG00000117090	SLAMF1	HALLMARK_INFLAMMATORY_RESPONSE	14854.4	0.322415	0.0629865	5.11879	3.07502e-07	8.77607e-06
ENSG00000060971	ACAA1	ND	1661.72	0.321581	0.115406	2.78652	0.00532773	0.0491249
ENSG00000170949	ZNF160	ND	2104.25	0.320643	0.111388	2.87862	0.0039942	0.0393661
ENSG00000115520	COQ10B	ND	1116.48	0.319802	0.109863	2.91093	0.00360357	0.0362105
ENSG00000177425	PAWR	ND	1607.23	0.319234	0.0983301	3.24655	0.00116812	0.0142193
ENSG00000143390	RFX5	ND	7273.58	0.317926	0.0999757	3.18003	0.00147259	0.0172886
ENSG00000171155	C1GALT1C1	ND	711.791	0.315924	0.109974	2.8727	0.00406978	0.0399974
ENSG00000092853	CLSPN	ND	2821.28	0.315125	0.0964594	3.26692	0.00108724	0.0133875
ENSG00000180817	PPA1	ND	9761.35	0.314699	0.0746807	4.21394	2.5096e-05	0.000512142
ENSG00000120802	TMPO	ND	16765.1	0.314401	0.0606501	5.18385	2.17347e-07	6.3364e-06
ENSG00000124596	OARD1	ND	1755.96	0.314	0.0874389	3.59108	0.000329312	0.00488166
ENSG00000169446	MMGT1	ND	2121.41	0.313206	0.0647983	4.83355	1.34119e-06	3.415e-05
ENSG00000054118	THRAP3	ND	19791.6	0.312672	0.0805823	3.88015	0.000104391	0.00181446
ENSG00000174485	DENND4A	ND	11410.9	0.310759	0.0689821	4.50492	6.63964e-06	0.0001528
ENSG00000047188	YTHDC2	ND	3077.36	0.308917	0.0638172	4.84066	1.29409e-06	3.30719e-05
ENSG00000120533	ENY2	ND	2656.43	0.308779	0.0767703	4.02212	5.76774e-05	0.00109642
ENSG00000128604	IRF5	HALLMARK_INTERFERON_GAMMA_RESPONSE	7129.53	0.308604	0.0612973	5.03455	4.7898e-07	1.32671e-05
ENSG00000102572	STK24	ND	7377.16	0.308225	0.10597	2.90862	0.00363025	0.0364259
ENSG00000102699	PARP4	ND	7240.9	0.307412	0.0649183	4.73537	2.18651e-06	5.43766e-05
ENSG00000111707	SUDS3	ND	3697.04	0.307246	0.0454907	6.75405	1.43775e-11	7.22886e-10
ENSG00000073578	SDHA	ND	6459.44	0.306578	0.0597741	5.12894	2.91383e-07	8.37169e-06
ENSG00000173209	AHSA2P	ND	3120.4	0.304877	0.0801443	3.80411	0.000142318	0.00236237
ENSG00000137806	NDUFAF1	ND	684.622	0.303695	0.106064	2.86332	0.00419226	0.0407711
ENSG00000080815	PSEN1	HALLMARK_INFLAMMATORY_RESPONSE	3976.99	0.303393	0.0810257	3.7444	0.000180826	0.00291443
ENSG00000105221	AKT2	ND	8767.57	0.303048	0.0494742	6.12538	9.04686e-10	3.73641e-08
ENSG00000176953	NFATC2IP	ND	4072.6	0.301418	0.0686866	4.38831	1.14234e-05	0.000248079
ENSG00000100403	ZC3H7B	ND	6559.32	0.300834	0.0442556	6.79764	1.06348e-11	5.40582e-10
ENSG00000196428	TSC22D2	ND	1656.78	0.300503	0.104093	2.88688	0.00389086	0.0385393
ENSG00000154114	TBCEL	ND	1257.89	0.299815	0.0867192	3.45731	0.0005456	0.00749632
ENSG00000143753	DEGS1	ND	2827.53	0.297876	0.0907675	3.28175	0.00103165	0.0128627
ENSG00000068400	GRIPAP1	ND	4701.13	0.296709	0.0696561	4.25963	2.04767e-05	0.000425382
ENSG00000094631	HDAC6	ND	2856.58	0.296232	0.103942	2.84998	0.00437218	0.0423102
ENSG00000112304	ACOT13	ND	828.561	0.295043	0.104175	2.83218	0.00462318	0.0439725
ENSG00000085982	USP40	ND	1177.61	0.295035	0.104031	2.83603	0.00456782	0.0436855
ENSG00000049167	ERCC8	ND	486.119	0.294351	0.101684	2.89477	0.0037944	0.0377184
ENSG00000139826	ABHD13	ND	1245.8	0.292436	0.0984946	2.96905	0.00298719	0.0310279
ENSG00000120837	NFYB	ND	1980.51	0.29066	0.0664885	4.37158	1.23351e-05	0.000266627
ENSG00000119203	CPSF3	ND	3126.28	0.290227	0.0497441	5.8344	5.39842e-09	2.0357e-07
ENSG00000132780	NASP	ND	11233.6	0.289613	0.0793204	3.65118	0.000261042	0.00397201
ENSG00000139505	MTMR6	ND	2244.39	0.288389	0.0979721	2.94358	0.00324441	0.0331781
ENSG00000123992	DNPEP	ND	2106.4	0.284971	0.0639158	4.45854	8.25197e-06	0.000184512
ENSG00000086589	RBM22	ND	3998.16	0.284791	0.0635832	4.47903	7.49813e-06	0.000169465
ENSG00000096401	CDC5L	ND	5085.04	0.284537	0.0808347	3.51999	0.000431569	0.00618048
ENSG00000083799	CYLD	ND	12443.8	0.28343	0.0940176	3.01465	0.00257277	0.0274497
ENSG00000136436	CALCOCO2	ND	4029.98	0.281631	0.0476542	5.90989	3.4234e-09	1.33071e-07
ENSG00000100883	SRP54	ND	6568.59	0.280544	0.0797923	3.51593	0.000438221	0.00626282
ENSG00000080986	NDC80	ND	3091.19	0.279936	0.0841766	3.32559	0.000882329	0.0112537
ENSG00000136813	ECPAS	ND	9219	0.27955	0.0576622	4.84807	1.2467e-06	3.20379e-05
ENSG00000163877	SNIP1	ND	1524.38	0.279459	0.0728787	3.83457	0.000125784	0.00213126
ENSG00000132478	UNK	ND	1408.3	0.279176	0.0712784	3.91671	8.97671e-05	0.0015889
ENSG00000164329	TENT2	ND	4366.46	0.277667	0.0661518	4.19742	2.69973e-05	0.000547722
ENSG00000166266	CUL5	ND	3367.24	0.27692	0.0732105	3.78252	0.000155247	0.00254353
ENSG00000130164	LDLR	HALLMARK_INFLAMMATORY_RESPONSE	7765.4	0.276893	0.0864655	3.20236	0.00136308	0.0162365
ENSG00000004897	CDC27	ND	8438.28	0.276281	0.06466	4.27283	1.93005e-05	0.000405819
ENSG00000095564	BTAF1	ND	14865.4	0.275747	0.0883742	3.12022	0.00180718	0.020556
ENSG00000137996	RTCA	ND	2161.94	0.275591	0.0855803	3.22027	0.00128072	0.0153609
ENSG00000103769	RAB11A	ND	5592.93	0.275027	0.0862734	3.18785	0.00143333	0.0169423
ENSG00000158411	MITD1	ND	2132.4	0.274215	0.0694144	3.95041	7.80175e-05	0.00141708
ENSG00000196214	ZNF766	ND	1330.33	0.273973	0.0868767	3.15359	0.00161278	0.018666
ENSG00000184381	PLA2G6	ND	900.198	0.273863	0.0936021	2.92582	0.00343551	0.0347229
ENSG00000145495	MARCHF6	ND	8222.33	0.273852	0.084377	3.24557	0.00117216	0.0142435
ENSG00000165417	GTF2A1	ND	4793.33	0.273714	0.0792839	3.45233	0.000555761	0.00760581
ENSG00000164219	PGGT1B	ND	1569.61	0.273492	0.0918653	2.97709	0.00290996	0.0304078
ENSG00000101911	PRPS2	ND	2699.65	0.273065	0.0735435	3.71296	0.000204845	0.0032442
ENSG00000120688	WBP4	ND	2117.56	0.272594	0.0677856	4.02141	5.7851e-05	0.00109822
ENSG00000103540	CCP110	ND	2901.44	0.272593	0.0891519	3.05763	0.00223097	0.0244544
ENSG00000196712	NF1	ND	4342.7	0.272117	0.0814415	3.34126	0.00083398	0.0107357
ENSG00000177485	ZBTB33	ND	3501.59	0.271717	0.0962067	2.82431	0.00473826	0.0447685
ENSG00000169813	HNRNPF	ND	22461.1	0.270292	0.0591102	4.57269	4.81504e-06	0.00011383
ENSG00000117133	RPF1	ND	2221.45	0.269748	0.0748746	3.60266	0.000314976	0.00470498
ENSG00000170860	LSM3	ND	2185.21	0.267728	0.0704311	3.80128	0.00014395	0.00238377
ENSG00000146085	MMUT	ND	1824.11	0.267114	0.076689	3.48308	0.000495674	0.00691303
ENSG00000118007	STAG1	ND	3289.12	0.264789	0.0814971	3.24907	0.00115785	0.014119
ENSG00000109046	WSB1	ND	7616.99	0.263275	0.0891804	2.95216	0.00315556	0.0323557
ENSG00000140577	CRTC3	ND	3084.14	0.263081	0.0643908	4.08568	4.39472e-05	0.000858951
ENSG00000145912	NHP2	ND	1812.01	0.260358	0.0906436	2.87232	0.00407464	0.0400169
ENSG00000164919	COX6C	ND	4459.09	0.259932	0.0918684	2.82939	0.00466367	0.0442363
ENSG00000163320	CGGBP1	ND	9401.94	0.258454	0.0715973	3.60983	0.000306397	0.00459661
ENSG00000115419	GLS	ND	17208.5	0.256955	0.0810151	3.1717	0.0015155	0.0177324
ENSG00000166794	PPIB	ND	4846.87	0.256711	0.078764	3.25924	0.0011171	0.0137065
ENSG00000196199	MPHOSPH8	ND	5383.54	0.255985	0.0488384	5.24146	1.59309e-07	4.71371e-06
ENSG00000132670	PTPRA	ND	4136.53	0.254564	0.0744394	3.41975	0.000626784	0.00845275
ENSG00000111237	VPS29	ND	3209.1	0.254215	0.0851037	2.98713	0.00281614	0.029494
ENSG00000125952	MAX	ND	3359.76	0.253953	0.0838675	3.02803	0.00246158	0.0265624
ENSG00000065427	KARS1	ND	8542.84	0.24968	0.0635896	3.92643	8.62145e-05	0.00153384
ENSG00000104133	SPG11	ND	3983.69	0.249675	0.0865692	2.88411	0.0039252	0.0387915
ENSG00000102158	MAGT1	ND	4831.92	0.249404	0.0458375	5.44104	5.29705e-08	1.70947e-06
ENSG00000088451	TGDS	ND	1222.4	0.249068	0.0811058	3.0709	0.00213415	0.0235793
ENSG00000109606	DHX15	ND	14811	0.24902	0.0310494	8.02012	1.05638e-15	7.08181e-14
ENSG00000124486	USP9X	ND	10250.2	0.248595	0.0702878	3.53681	0.000404993	0.00586547
ENSG00000213516	RBMXL1	ND	1520.06	0.247574	0.0670787	3.6908	0.000223554	0.00349198
ENSG00000126945	HNRNPH2	ND	4019.1	0.247412	0.0549797	4.50006	6.79343e-06	0.000155822
ENSG00000121067	SPOP	ND	2901.75	0.247049	0.0642105	3.84749	0.000119335	0.00203611
ENSG00000100815	TRIP11	ND	3432.76	0.246644	0.070627	3.4922	0.000479061	0.00672804
ENSG00000081870	HSPB11	ND	2053.13	0.246379	0.0868361	2.83729	0.00454988	0.043574
ENSG00000153560	UBP1	ND	7518.32	0.245922	0.0842091	2.92037	0.00349611	0.035284
ENSG00000164151	ICE1	ND	7916.17	0.245196	0.0729263	3.36225	0.000773105	0.0100926
ENSG00000065243	PKN2	ND	3056.99	0.243687	0.0785091	3.10393	0.0019097	0.0214954
ENSG00000143442	POGZ	ND	6385.7	0.243347	0.0691824	3.51747	0.000435681	0.00623293
ENSG00000197329	PELI1	HALLMARK_INTERFERON_GAMMA_RESPONSE	4783.21	0.243332	0.0817849	2.97527	0.00292729	0.0305428
ENSG00000135506	OS9	ND	6178.23	0.242205	0.0767897	3.15414	0.00160973	0.0186462
ENSG00000151233	GXYLT1	ND	1858.04	0.23774	0.0695555	3.41799	0.000630844	0.00849307
ENSG00000012660	ELOVL5	ND	7039	0.237156	0.0581613	4.07755	4.5513e-05	0.000888304
ENSG00000205208	C4orf46	ND	2486.28	0.236875	0.0549521	4.31057	1.62832e-05	0.000347101
ENSG00000147416	ATP6V1B2	ND	4018.91	0.236388	0.0704808	3.35394	0.000796702	0.0103229
ENSG00000130023	ERMARD	ND	1155.49	0.235061	0.0828343	2.83772	0.00454368	0.043574
ENSG00000136986	DERL1	ND	3569.1	0.23306	0.0430924	5.40839	6.3594e-08	2.01483e-06
ENSG00000136758	YME1L1	ND	10642.3	0.233043	0.0302698	7.69887	1.37275e-14	8.61974e-13
ENSG00000197102	DYNC1H1	ND	13835.6	0.232897	0.0651451	3.57506	0.000350148	0.00516366
ENSG00000150316	CWC15	ND	2836.09	0.230854	0.0741554	3.11311	0.00185129	0.0209889
ENSG00000139496	NUP58	ND	6491.27	0.230025	0.0724765	3.17379	0.00150463	0.0176349
ENSG00000150768	DLAT	ND	3381.85	0.22913	0.0671175	3.41386	0.000640484	0.00860407
ENSG00000155304	HSPA13	ND	3596.27	0.225647	0.068396	3.29913	0.000969856	0.0121688
ENSG00000119446	RBM18	ND	1736.11	0.225567	0.0681384	3.31043	0.000931541	0.011784
ENSG00000197045	GMFB	ND	5690.69	0.224702	0.0496929	4.52181	6.13133e-06	0.000142282
ENSG00000160310	PRMT2	ND	3013.25	0.223682	0.0725621	3.08263	0.0020518	0.0227601
ENSG00000168827	GFM1	ND	4532.27	0.222733	0.0745562	2.98746	0.0028131	0.0294844
ENSG00000009307	CSDE1	ND	36572.6	0.222171	0.074978	2.96315	0.0030451	0.031488
ENSG00000140157	NIPA2	ND	4104.19	0.222141	0.0520196	4.27034	1.95179e-05	0.000409757
ENSG00000182400	TRAPPC6B	ND	2631.68	0.219941	0.058453	3.7627	0.000168089	0.00273135
ENSG00000163798	SLC4A1AP	ND	2251.93	0.219366	0.0787096	2.78703	0.00531943	0.049081
ENSG00000110172	CHORDC1	ND	4233.91	0.218915	0.0485567	4.50843	6.53083e-06	0.000150545
ENSG00000137500	CCDC90B	ND	1981.13	0.217543	0.0715026	3.04245	0.00234663	0.0254459
ENSG00000175110	MRPS22	ND	1772.11	0.216628	0.0606569	3.57137	0.000355113	0.00522023
ENSG00000122566	HNRNPA2B1	ND	74670.9	0.214989	0.0538977	3.98883	6.64007e-05	0.0012385
ENSG00000167283	ATP5MG	ND	2796.38	0.213881	0.0753166	2.83977	0.00451465	0.0433863
ENSG00000129675	ARHGEF6	ND	2736.31	0.212885	0.074221	2.86825	0.00412748	0.0403075
ENSG00000035687	ADSS2	ND	3236.5	0.212269	0.059928	3.54207	0.000397007	0.00576887
ENSG00000065518	NDUFB4	ND	2519.67	0.209558	0.0738005	2.83951	0.00451824	0.0433908
ENSG00000176623	RMDN1	ND	2130.4	0.208749	0.0631165	3.30737	0.000941778	0.011881
ENSG00000167196	FBXO22	ND	1993.39	0.208704	0.0557208	3.74553	0.000180011	0.00290467
ENSG00000214253	FIS1	ND	1637.74	0.208268	0.0688059	3.02688	0.0024709	0.0266085
ENSG00000001631	KRIT1	ND	3250.96	0.206116	0.0629514	3.2742	0.00105961	0.0131522
ENSG00000080824	HSP90AA1	ND	75631.7	0.206035	0.0552317	3.73038	0.000191191	0.00306016
ENSG00000165304	MELK	ND	3581.15	0.20598	0.0514343	4.00473	6.20893e-05	0.00117386
ENSG00000031003	FAM13B	ND	4061.43	0.204022	0.0635868	3.20855	0.00133404	0.0159453
ENSG00000168724	DNAJC21	ND	4158.49	0.202189	0.0463083	4.36615	1.26457e-05	0.000272916
ENSG00000163960	UBXN7	ND	7712.62	0.201444	0.0694382	2.90106	0.00371907	0.0371559
ENSG00000164111	ANXA5	ND	7478.99	0.20144	0.0616257	3.26876	0.0010802	0.0133476
ENSG00000170584	NUDCD2	ND	1484.33	0.199825	0.0693833	2.88002	0.0039765	0.0392196
ENSG00000180353	HCLS1	ND	19251.9	0.198518	0.0697318	2.84687	0.00441512	0.0426662
ENSG00000116030	SUMO1	ND	5875.7	0.196948	0.0519581	3.79051	0.000150337	0.00247771
ENSG00000169764	UGP2	ND	4102.77	0.196397	0.0631989	3.10761	0.00188609	0.0213137
ENSG00000052841	TTC17	ND	4536.14	0.196246	0.0521346	3.76422	0.000167067	0.00271792
ENSG00000143374	TARS2	ND	2438.59	0.195743	0.0688497	2.84305	0.00446846	0.0430617
ENSG00000136527	TRA2B	ND	16287.8	0.193617	0.0382808	5.05781	4.24093e-07	1.18176e-05
ENSG00000168256	NKIRAS2	ND	2274.36	0.192327	0.0603075	3.18911	0.00142713	0.0168979
ENSG00000138326	RPS24	ND	47531.5	0.190222	0.0663183	2.86832	0.00412653	0.0403075
ENSG00000089009	RPL6	ND	57604.5	0.187188	0.0533517	3.50856	0.000450542	0.00641249
ENSG00000177853	ZNF518A	ND	4368.06	0.187136	0.0557773	3.35507	0.00079346	0.0102905
ENSG00000114978	MOB1A	ND	17596.9	0.185585	0.0418285	4.4368	9.13064e-06	0.00020164
ENSG00000082258	CCNT2	ND	3495.4	0.185489	0.0557598	3.32658	0.000879198	0.0112241
ENSG00000113845	TIMMDC1	ND	1931.86	0.184568	0.0603851	3.05652	0.00223924	0.0245256
ENSG00000115875	SRSF7	ND	11191.2	0.184194	0.0524213	3.51372	0.000441871	0.00630848
ENSG00000102317	RBM3	ND	15307.8	0.180233	0.060692	2.96963	0.00298159	0.0309929
ENSG00000011243	AKAP8L	ND	3473.32	0.177997	0.0543775	3.27336	0.00106276	0.0131796
ENSG00000178691	SUZ12	ND	7423.68	0.177586	0.0590878	3.00546	0.00265175	0.0280689
ENSG00000096746	HNRNPH3	ND	8887.44	0.175888	0.0505366	3.48041	0.000500653	0.00696148
ENSG00000178988	MRFAP1L1	ND	3392.47	0.175649	0.0559182	3.14117	0.00168275	0.0194111
ENSG00000143401	ANP32E	ND	10973.2	0.175592	0.0531281	3.30506	0.000949561	0.0119466
ENSG00000163527	STT3B	ND	9653.44	0.172371	0.0444192	3.88056	0.000104216	0.00181446
ENSG00000124783	SSR1	ND	8748.12	0.17149	0.0481069	3.56476	0.000364186	0.00533665
ENSG00000121774	KHDRBS1	ND	11924.6	0.170878	0.0332441	5.14011	2.74576e-07	7.90516e-06
ENSG00000114098	ARMC8	ND	2642.94	0.170244	0.0568759	2.99326	0.00276017	0.0290716
ENSG00000110367	DDX6	ND	12454.4	0.169445	0.0562431	3.01273	0.00258907	0.0275104
ENSG00000153827	TRIP12	ND	16855.8	0.166999	0.0597365	2.7956	0.0051803	0.0481493
ENSG00000108424	KPNB1	ND	30391.8	0.162685	0.0465886	3.49195	0.000479501	0.00672804
ENSG00000131171	SH3BGRL	ND	6276.54	0.160376	0.0576829	2.7803	0.00543081	0.0499426
ENSG00000135241	PNPLA8	ND	2401.42	0.159232	0.0569153	2.79771	0.00514665	0.0479651
ENSG00000169139	UBE2V2	ND	3068.07	0.158013	0.0509908	3.09885	0.00194275	0.0217869
ENSG00000163714	U2SURP	ND	11294.7	0.157987	0.0448299	3.52414	0.000424862	0.00610332
ENSG00000065615	CYB5R4	ND	2658.92	0.15791	0.0542028	2.91332	0.00357612	0.0359868
ENSG00000119041	GTF3C3	ND	3470.92	0.156621	0.0481641	3.25182	0.0011467	0.0140077
ENSG00000155827	RNF20	ND	2453.7	0.15602	0.0474049	3.29122	0.00099753	0.0124822
ENSG00000128563	PRKRIP1	ND	1670.57	0.15199	0.0542076	2.80386	0.00504955	0.0472188
ENSG00000135486	HNRNPA1	ND	77639.8	0.151386	0.0355832	4.25442	2.0959e-05	0.000434751
ENSG00000137710	RDX	ND	6029.24	0.148919	0.0407509	3.65438	0.000257808	0.00393575
ENSG00000074695	LMAN1	ND	9751.83	0.142105	0.041511	3.42331	0.000618638	0.00835914
ENSG00000117500	TMED5	ND	6233.28	0.137214	0.0478761	2.86602	0.00415666	0.0404964
ENSG00000101972	STAG2	ND	10131.7	0.134118	0.0429752	3.12081	0.00180352	0.0205311
ENSG00000115091	ACTR3	ND	28914.4	0.126349	0.0382236	3.30553	0.000947955	0.0119402
ENSG00000173744	AGFG1	ND	7087.77	-0.11617	0.0355539	-3.26743	0.00108528	0.0133751
ENSG00000145907	G3BP1	ND	16423.7	-0.122843	0.0415931	-2.95345	0.00314242	0.0322539
ENSG00000120948	TARDBP	ND	13835.1	-0.126393	0.0381981	-3.30888	0.000936692	0.0118383
ENSG00000087206	UIMC1	ND	2292.31	-0.126871	0.0405291	-3.13038	0.0017458	0.0199724
ENSG00000091542	ALKBH5	ND	3605.32	-0.133886	0.0477339	-2.80483	0.00503425	0.0471392
ENSG00000102753	KPNA3	ND	4929.4	-0.139434	0.0499394	-2.79206	0.00523743	0.0484992
ENSG00000146223	RPL7L1	ND	9996.51	-0.140688	0.0417148	-3.37261	0.000744604	0.00977565
ENSG00000106609	TMEM248	ND	4083.29	-0.144543	0.0487484	-2.96508	0.00302609	0.0313615
ENSG00000204590	GNL1	ND	3210.05	-0.15424	0.0469631	-3.28427	0.00102245	0.0127595
ENSG00000141367	CLTC	ND	19805.7	-0.15478	0.051396	-3.01152	0.00259946	0.0275996
ENSG00000133872	SARAF	ND	3455.57	-0.155301	0.0495581	-3.13371	0.00172612	0.0198454
ENSG00000143157	POGK	ND	5809.78	-0.157096	0.0466717	-3.36598	0.000762722	0.00997577
ENSG00000089006	SNX5	ND	8503.12	-0.15967	0.0513913	-3.10694	0.00189032	0.0213429
ENSG00000103549	RNF40	ND	5783.6	-0.161359	0.0493168	-3.27189	0.0010683	0.0132365
ENSG00000204469	PRRC2A	ND	22871.5	-0.169641	0.0487141	-3.48239	0.000496963	0.0069171
ENSG00000167395	ZNF646	ND	2343.11	-0.175645	0.0555186	-3.16372	0.00155769	0.0181343
ENSG00000169221	TBC1D10B	ND	3112.02	-0.175955	0.0536952	-3.27693	0.00104943	0.013061
ENSG00000148248	SURF4	ND	7150.24	-0.176536	0.0476501	-3.70484	0.000211528	0.00332808
ENSG00000111641	NOP2	ND	5285.26	-0.176825	0.0490146	-3.6076	0.000309039	0.00463124
ENSG00000186591	UBE2H	ND	6953.18	-0.177623	0.0536528	-3.31059	0.000930982	0.011784
ENSG00000170322	NFRKB	ND	1669.1	-0.178068	0.0618181	-2.88052	0.00397019	0.0391851
ENSG00000156471	PTDSS1	ND	5055.87	-0.18001	0.0580007	-3.10358	0.00191192	0.0215006
ENSG00000068745	IP6K2	ND	2701.05	-0.181316	0.0606177	-2.99114	0.0027794	0.0291753
ENSG00000127054	INTS11	ND	3883	-0.182491	0.0545555	-3.34506	0.000822647	0.0106293
ENSG00000137207	YIPF3	ND	2227.06	-0.183353	0.0616186	-2.97561	0.00292409	0.0305324
ENSG00000159579	RSPRY1	ND	3969.76	-0.184364	0.0360126	-5.11942	3.06471e-07	8.77607e-06
ENSG00000113716	HMGXB3	ND	3266.61	-0.184504	0.0604601	-3.05167	0.00227571	0.0248858
ENSG00000136891	TEX10	ND	2778.52	-0.187674	0.0599257	-3.13177	0.00173756	0.019905
ENSG00000119408	NEK6	ND	9916.04	-0.188866	0.0658555	-2.86788	0.00413229	0.0403261
ENSG00000105197	TIMM50	ND	1870.49	-0.188874	0.0631022	-2.99315	0.00276114	0.0290716
ENSG00000138386	NAB1	ND	2755.29	-0.189009	0.0675406	-2.79845	0.00513489	0.0478877
ENSG00000116679	IVNS1ABP	ND	6020.19	-0.189162	0.0620738	-3.04736	0.00230859	0.0251462
ENSG00000075218	GTSE1	ND	3222.26	-0.189812	0.0676798	-2.80456	0.00503847	0.0471469
ENSG00000121152	NCAPH	ND	3425.45	-0.190554	0.0528846	-3.60321	0.000314314	0.00470015
ENSG00000144567	RETREG2	ND	2743.9	-0.191185	0.0610339	-3.13244	0.00173361	0.0198821
ENSG00000165219	GAPVD1	ND	3167.88	-0.191403	0.0473444	-4.04279	5.28198e-05	0.00101662
ENSG00000060688	SNRNP40	ND	3283.07	-0.191803	0.0598713	-3.20359	0.00135724	0.0161807
ENSG00000006831	ADIPOR2	ND	6814.31	-0.192215	0.0468899	-4.09929	4.14424e-05	0.000813432
ENSG00000064651	SLC12A2	ND	3348.21	-0.192216	0.0549816	-3.496	0.000472284	0.00666046
ENSG00000058262	SEC61A1	ND	13556.2	-0.192672	0.0551314	-3.49478	0.000474445	0.00668414
ENSG00000118454	ANKRD13C	ND	2867.06	-0.192788	0.0561223	-3.43514	0.000592237	0.00802585
ENSG00000164091	WDR82	ND	7611.97	-0.193509	0.0679948	-2.84593	0.00442816	0.0427596
ENSG00000118620	ZNF430	ND	1231.71	-0.194307	0.0676793	-2.87099	0.00409192	0.0401014
ENSG00000168906	MAT2A	ND	17482.4	-0.195226	0.0547807	-3.56377	0.000365564	0.00535119
ENSG00000180198	RCC1	ND	4710.48	-0.197826	0.0559458	-3.53603	0.000406192	0.00586547
ENSG00000155229	MMS19	ND	3486.23	-0.19882	0.0675629	-2.94274	0.00325318	0.0332433
ENSG00000179632	MAF1	ND	2809.21	-0.199342	0.0585844	-3.40265	0.000667351	0.00889609
ENSG00000148296	SURF6	ND	2957.62	-0.199362	0.0666329	-2.99195	0.00277206	0.0291423
ENSG00000155506	LARP1	ND	21135.7	-0.199594	0.0639439	-3.1214	0.00179995	0.0205167
ENSG00000163684	RPP14	ND	1534.21	-0.2018	0.0669179	-3.01564	0.00256441	0.0274163
ENSG00000101413	RPRD1B	ND	3339.63	-0.202358	0.0412066	-4.9108	9.07037e-07	2.38389e-05
ENSG00000155438	NIFK	ND	2930.07	-0.203754	0.0490378	-4.15504	3.25231e-05	0.000652201
ENSG00000130227	XPO7	ND	4498.01	-0.209372	0.0680354	-3.0774	0.00208814	0.0231447
ENSG00000062485	CS	ND	8746.57	-0.210166	0.0669489	-3.1392	0.00169408	0.0195094
ENSG00000168924	LETM1	ND	4174.4	-0.210251	0.0557536	-3.77107	0.000162552	0.00265224
ENSG00000136709	WDR33	ND	5088.34	-0.210414	0.0550401	-3.82293	0.000131878	0.0022049
ENSG00000110583	NAA40	ND	1542.33	-0.212172	0.0571921	-3.70982	0.00020741	0.00327443
ENSG00000156983	BRPF1	ND	2376.17	-0.212733	0.0734305	-2.89706	0.00376673	0.0375728
ENSG00000139645	ANKRD52	ND	6757.23	-0.212989	0.058706	-3.62807	0.000285553	0.00430719
ENSG00000100330	MTMR3	ND	2409.19	-0.216652	0.0568116	-3.81352	0.000137003	0.00227961
ENSG00000135956	TMEM127	ND	3505.01	-0.217266	0.0494495	-4.3937	1.11439e-05	0.00024277
ENSG00000149792	MRPL49	ND	3069.18	-0.219024	0.0588151	-3.72394	0.000196141	0.00312856
ENSG00000132604	TERF2	ND	2397.41	-0.219125	0.0547334	-4.0035	6.24117e-05	0.00117835
ENSG00000168374	ARF4	ND	6172.57	-0.219621	0.0460235	-4.77192	1.82475e-06	4.57904e-05
ENSG00000130764	LRRC47	ND	1875.95	-0.219909	0.0744095	-2.95539	0.00312275	0.0320996
ENSG00000171862	PTEN	ND	12493.1	-0.220215	0.0652829	-3.37324	0.000742879	0.009765
ENSG00000125741	OPA3	ND	3499	-0.221725	0.0539299	-4.11136	3.93329e-05	0.000777525
ENSG00000100335	MIEF1	ND	5260	-0.224047	0.0562399	-3.98377	6.78316e-05	0.00126179
ENSG00000074755	ZZEF1	ND	5056.79	-0.224151	0.0736652	-3.04284	0.00234359	0.0254459
ENSG00000188021	UBQLN2	ND	2019.76	-0.225807	0.0629268	-3.58841	0.0003327	0.00492204
ENSG00000162852	CNST	ND	2030.95	-0.22583	0.07898	-2.85933	0.00424531	0.0411973
ENSG00000103111	MON1B	ND	4916.17	-0.225849	0.0594868	-3.79662	0.000146684	0.00242325
ENSG00000178163	ZNF518B	ND	2101.89	-0.226484	0.0672801	-3.36628	0.000761885	0.00997423
ENSG00000164951	PDP1	ND	1171.17	-0.226821	0.0693971	-3.26845	0.00108139	0.0133476
ENSG00000144580	CNOT9	ND	6253.09	-0.226983	0.066739	-3.40106	0.000671246	0.00893942
ENSG00000213654	GPSM3	ND	5287.65	-0.227454	0.0576804	-3.94336	8.03488e-05	0.00145029
ENSG00000116406	EDEM3	ND	3476.18	-0.228503	0.0814645	-2.80495	0.00503251	0.0471392
ENSG00000196230	TUBB	ND	54612	-0.231232	0.0515713	-4.48373	7.33488e-06	0.000166317
ENSG00000156017	CARNMT1	ND	1135.44	-0.231328	0.0727085	-3.18158	0.00146474	0.0172256
ENSG00000179151	EDC3	ND	2564.98	-0.231596	0.0622792	-3.71867	0.000200271	0.00318803
ENSG00000198911	SREBF2	ND	19980.8	-0.232778	0.070201	-3.31587	0.000913569	0.0116095
ENSG00000145901	TNIP1	ND	20996.1	-0.233933	0.0723043	-3.2354	0.00121472	0.014658
ENSG00000134900	TPP2	ND	5970.77	-0.234438	0.0594649	-3.94246	8.06514e-05	0.00145351
ENSG00000113048	MRPS27	ND	5432.07	-0.235305	0.049912	-4.71439	2.42435e-06	5.93346e-05
ENSG00000175931	UBE2O	ND	2714.26	-0.235358	0.0595586	-3.95171	7.75933e-05	0.00141122
ENSG00000119777	TMEM214	ND	4211.63	-0.23574	0.0706328	-3.33754	0.000845248	0.0108506
ENSG00000179051	RCC2	ND	10807.6	-0.235969	0.0500008	-4.7193	2.3666e-06	5.82292e-05
ENSG00000120709	FAM53C	ND	3149.18	-0.236195	0.0648217	-3.64377	0.000268677	0.00407034
ENSG00000168488	ATXN2L	ND	11617.7	-0.236312	0.0815747	-2.89688	0.00376892	0.0375728
ENSG00000103126	AXIN1	ND	2654.17	-0.237065	0.0766946	-3.09102	0.00199469	0.0223049
ENSG00000168066	SF1	ND	18104	-0.238502	0.0531141	-4.49036	7.11013e-06	0.00016175
ENSG00000115307	AUP1	ND	6086.53	-0.239068	0.0618705	-3.86401	0.00011154	0.00192278
ENSG00000167625	ZNF526	ND	921.481	-0.240524	0.0852593	-2.82109	0.0047861	0.0450818
ENSG00000119812	FAM98A	ND	4184.14	-0.241966	0.0686885	-3.52266	0.000427238	0.00613111
ENSG00000122515	ZMIZ2	ND	9927.02	-0.242169	0.080339	-3.01433	0.00257545	0.0274497
ENSG00000161021	MAML1	ND	3320.71	-0.242699	0.0793238	-3.0596	0.00221636	0.0243134
ENSG00000141076	UTP4	ND	3578.29	-0.243719	0.0757916	-3.21565	0.00130151	0.0155833
ENSG00000099817	POLR2E	ND	3781.69	-0.244214	0.0846593	-2.88467	0.00391825	0.0387828
ENSG00000171105	INSR	ND	3279.94	-0.246809	0.0806415	-3.06057	0.00220918	0.0242538
ENSG00000198728	LDB1	ND	2628.89	-0.247348	0.0851561	-2.90464	0.00367677	0.0367597
ENSG00000154518	ATP5MC3	ND	6194.96	-0.247363	0.0811067	-3.04985	0.00228957	0.0249783
ENSG00000179091	CYC1	ND	3478.03	-0.248349	0.0808564	-3.07148	0.00213	0.0235522
ENSG00000105576	TNPO2	ND	6350.58	-0.248415	0.0820501	-3.02761	0.00246499	0.0265786
ENSG00000072062	PRKACA	ND	2255.04	-0.250092	0.0720028	-3.47337	0.000513973	0.00710398
ENSG00000171148	TADA3	ND	2777.02	-0.25088	0.077177	-3.25071	0.00115116	0.0140498
ENSG00000149357	LAMTOR1	ND	2261.67	-0.251797	0.0682279	-3.69053	0.000223787	0.00349198
ENSG00000103429	BFAR	ND	3160.55	-0.252437	0.0567632	-4.44719	8.70001e-06	0.000193404
ENSG00000165006	UBAP1	ND	2765.3	-0.254132	0.089989	-2.82403	0.00474235	0.0447685
ENSG00000130725	UBE2M	ND	2032.82	-0.254837	0.0835886	-3.04871	0.00229828	0.0250536
ENSG00000101126	ADNP	ND	8400.07	-0.25609	0.0731099	-3.50281	0.000460381	0.00651245
ENSG00000187605	TET3	ND	7380.95	-0.258609	0.0769791	-3.35947	0.000780919	0.0101754
ENSG00000076984	MAP2K7	ND	2017.57	-0.259364	0.0751244	-3.45246	0.000555508	0.00760581
ENSG00000106459	NRF1	ND	1140.13	-0.260306	0.0853235	-3.05082	0.0022822	0.024937
ENSG00000132680	KHDC4	ND	3871.53	-0.261336	0.0881504	-2.96466	0.00303014	0.0313801
ENSG00000136868	SLC31A1	HALLMARK_INFLAMMATORY_RESPONSE	1543.67	-0.261607	0.0716242	-3.6525	0.000259701	0.00396029
ENSG00000065970	FOXJ2	ND	1511.68	-0.261648	0.0754643	-3.46718	0.000525948	0.00724784
ENSG00000143294	PRCC	ND	3566.51	-0.26199	0.0935109	-2.80171	0.00508331	0.0474704
ENSG00000140497	SCAMP2	ND	5278.54	-0.263067	0.0692975	-3.7962	0.000146931	0.00242445
ENSG00000205250	E2F4	ND	5387.33	-0.263483	0.0652353	-4.03897	5.36871e-05	0.00103045
ENSG00000168067	MAP4K2	ND	3140.72	-0.264942	0.0539585	-4.91011	9.1024e-07	2.38779e-05
ENSG00000156990	RPUSD3	ND	919.48	-0.265058	0.0937641	-2.82686	0.00470062	0.0445259
ENSG00000110514	MADD	ND	2486.91	-0.265602	0.0672766	-3.94792	7.8834e-05	0.00142991
ENSG00000112033	PPARD	ND	1053.71	-0.265696	0.091714	-2.89701	0.00376743	0.0375728
ENSG00000112640	PPP2R5D	ND	2052.1	-0.266433	0.0653615	-4.07631	4.57568e-05	0.000891808
ENSG00000130733	YIPF2	ND	933.589	-0.267371	0.0793504	-3.3695	0.000753055	0.00987726
ENSG00000185122	HSF1	ND	2565.67	-0.267516	0.080885	-3.30737	0.000941769	0.011881
ENSG00000198964	SGMS1	ND	2288.42	-0.268751	0.0859541	-3.12668	0.0017679	0.0201919
ENSG00000196715	VKORC1L1	ND	2758.34	-0.269366	0.0897936	-2.99983	0.00270127	0.0285713
ENSG00000173914	RBM4B	ND	1173.97	-0.269673	0.0858765	-3.14024	0.00168809	0.0194566
ENSG00000184677	ZBTB40	ND	3368.12	-0.270198	0.0708072	-3.81597	0.000135649	0.00226249
ENSG00000100207	TCF20	ND	5326.63	-0.272089	0.0831826	-3.27098	0.00107175	0.0132673
ENSG00000125753	VASP	ND	8511.84	-0.2732	0.0801267	-3.4096	0.000650575	0.00870447
ENSG00000165458	INPPL1	ND	5146.72	-0.273379	0.0964693	-2.83385	0.00459908	0.0438937
ENSG00000177733	HNRNPA0	ND	8394.18	-0.273527	0.0815033	-3.35602	0.000790731	0.0102647
ENSG00000170989	S1PR1	ND	2727.73	-0.274428	0.0562871	-4.8755	1.08532e-06	2.8099e-05
ENSG00000169057	MECP2	ND	2718.24	-0.274614	0.0736789	-3.72718	0.000193636	0.00309573
ENSG00000161791	FMNL3	ND	6742.75	-0.274831	0.0924904	-2.97146	0.00296392	0.0308555
ENSG00000117625	RCOR3	ND	2221.12	-0.276262	0.0856579	-3.22518	0.00125893	0.0151388
ENSG00000103043	VAC14	ND	2201.64	-0.276783	0.0704541	-3.92855	8.54581e-05	0.0015243
ENSG00000167770	OTUB1	ND	3142.61	-0.276975	0.0867632	-3.19231	0.00141142	0.0167404
ENSG00000134690	CDCA8	ND	4063.65	-0.277652	0.0642354	-4.32241	1.54333e-05	0.000329489
ENSG00000135801	TAF5L	ND	2118.91	-0.279988	0.0682959	-4.09964	4.13794e-05	0.000813346
ENSG00000116455	WDR77	ND	1048.79	-0.280079	0.0929135	-3.01441	0.00257483	0.0274497
ENSG00000170836	PPM1D	ND	1268.65	-0.28201	0.0795627	-3.5445	0.000393357	0.00572182
ENSG00000142945	KIF2C	ND	4318.37	-0.282423	0.09148	-3.08726	0.00202007	0.0224998
ENSG00000117640	MTFR1L	ND	996.047	-0.282491	0.0971763	-2.90699	0.00364919	0.0365367
ENSG00000113761	ZNF346	ND	932.317	-0.282526	0.0800941	-3.52743	0.000419616	0.00604046
ENSG00000163013	FBXO41	ND	2737.81	-0.282861	0.068349	-4.13848	3.49621e-05	0.000697081
ENSG00000171163	ZNF692	ND	1067	-0.282922	0.0911506	-3.1039	0.00190991	0.0214954
ENSG00000058804	NDC1	ND	3516.93	-0.283168	0.0522266	-5.4219	5.89674e-08	1.88113e-06
ENSG00000105127	AKAP8	ND	2799.44	-0.285645	0.0589849	-4.84269	1.28095e-06	3.28573e-05
ENSG00000176438	SYNE3	ND	1653.52	-0.285786	0.0999279	-2.85992	0.00423747	0.04115
ENSG00000188522	FAM83G	ND	1916.37	-0.285916	0.0988771	-2.89163	0.00383245	0.0380422
ENSG00000143179	UCK2	ND	3280.08	-0.287057	0.0650589	-4.41226	1.02296e-05	0.000224614
ENSG00000145860	RNF145	ND	3115.68	-0.288541	0.0754231	-3.82563	0.000130436	0.00219166
ENSG00000124766	SOX4	ND	2478.83	-0.289234	0.0745456	-3.87996	0.000104472	0.00181446
ENSG00000143258	USP21	ND	1002.87	-0.289434	0.100347	-2.88433	0.00392246	0.0387915
ENSG00000066322	ELOVL1	ND	3092.55	-0.290486	0.0800983	-3.62663	0.000287148	0.00432655
ENSG00000149658	YTHDF1	ND	3730.31	-0.290794	0.0889749	-3.26827	0.00108208	0.0133476
ENSG00000013523	ANGEL1	ND	859.395	-0.291455	0.102536	-2.84248	0.00447636	0.0431079
ENSG00000116685	KIAA2013	ND	2364.23	-0.291994	0.0737791	-3.95768	7.56812e-05	0.00138195
ENSG00000178935	ZNF552	ND	509.399	-0.292148	0.0944319	-3.09375	0.00197647	0.0221367
ENSG00000163026	WDCP	ND	1343.32	-0.292636	0.0838284	-3.49089	0.000481411	0.00674121
ENSG00000119718	EIF2B2	ND	1313.26	-0.292654	0.0980648	-2.98429	0.00284239	0.0297241
ENSG00000108179	PPIF	ND	6186.54	-0.293025	0.0586358	-4.99738	5.81143e-07	1.5875e-05
ENSG00000115325	DOK1	ND	2042.62	-0.293724	0.0996929	-2.94629	0.0032161	0.0329371
ENSG00000159840	ZYX	ND	4280.93	-0.293822	0.0959462	-3.06236	0.002196	0.0241856
ENSG00000144659	SLC25A38	ND	1721.92	-0.294594	0.100348	-2.93572	0.00332774	0.0339053
ENSG00000115207	GTF3C2	ND	3724.68	-0.295643	0.0513444	-5.75804	8.50937e-09	3.06713e-07
ENSG00000144524	COPS7B	ND	1796.51	-0.295697	0.0756857	-3.90691	9.34859e-05	0.00164424
ENSG00000136877	FPGS	ND	2259.29	-0.296348	0.0768116	-3.85811	0.000114268	0.00195523
ENSG00000137822	TUBGCP4	ND	1660.75	-0.296503	0.081477	-3.6391	0.000273592	0.00413577
ENSG00000135912	TTLL4	ND	1863.84	-0.296906	0.0567758	-5.22945	1.70015e-07	5.01978e-06
ENSG00000078902	TOLLIP	ND	1390.89	-0.29765	0.0686308	-4.33697	1.44462e-05	0.00030889
ENSG00000165699	TSC1	ND	3298.31	-0.297805	0.0725179	-4.10665	4.01439e-05	0.000791303
ENSG00000118900	UBN1	ND	4744.48	-0.29862	0.0631734	-4.72699	2.27875e-06	5.62672e-05
ENSG00000137054	POLR1E	ND	2303.19	-0.298896	0.0937423	-3.18848	0.00143022	0.01692
ENSG00000198909	MAP3K3	ND	1955.19	-0.299351	0.0933118	-3.20807	0.00133629	0.0159584
ENSG00000115275	MOGS	ND	3484.93	-0.299739	0.10312	-2.90671	0.00365255	0.0365439
ENSG00000117479	SLC19A2	ND	985.355	-0.299791	0.0942673	-3.18022	0.00147165	0.0172886
ENSG00000166851	PLK1	ND	4382.17	-0.301122	0.0780369	-3.85872	0.000113983	0.00195278
ENSG00000130560	UBAC1	ND	1431.88	-0.301288	0.105008	-2.8692	0.00411512	0.0402435
ENSG00000012124	CD22	ND	15430.1	-0.301292	0.076086	-3.95988	7.4986e-05	0.00137825
ENSG00000176095	IP6K1	ND	2632.4	-0.302804	0.100474	-3.01374	0.00258046	0.0274609
ENSG00000179335	CLK3	ND	2598.56	-0.303203	0.087721	-3.45645	0.00054734	0.0075128
ENSG00000196588	MRTFA	ND	2365.43	-0.303709	0.105311	-2.88393	0.00392751	0.0387915
ENSG00000101265	RASSF2	ND	9224.75	-0.304627	0.0930276	-3.27458	0.00105817	0.0131462
ENSG00000177666	PNPLA2	ND	966.645	-0.305134	0.0797937	-3.82403	0.000131285	0.00219764
ENSG00000102100	SLC35A2	ND	843.761	-0.305942	0.109579	-2.79196	0.00523891	0.0484992
ENSG00000152684	PELO	ND	855.398	-0.307276	0.0973676	-3.15584	0.00160038	0.018569
ENSG00000117385	P3H1	ND	1112.27	-0.307306	0.109984	-2.7941	0.00520448	0.0483282
ENSG00000125484	GTF3C4	ND	3945.28	-0.307419	0.0652944	-4.7082	2.49912e-06	6.1057e-05
ENSG00000179119	SPTY2D1	ND	3664.86	-0.307491	0.105747	-2.90779	0.00363991	0.0364964
ENSG00000038358	EDC4	ND	3845.3	-0.307992	0.0606974	-5.07422	3.89088e-07	1.09299e-05
ENSG00000100124	ANKRD54	ND	798.788	-0.308935	0.095888	-3.22183	0.00127373	0.0152903
ENSG00000122512	PMS2	ND	1183.03	-0.309212	0.0843072	-3.66768	0.000244764	0.00375314
ENSG00000162769	FLVCR1	ND	2631.69	-0.309483	0.0980796	-3.15543	0.00160264	0.0185796
ENSG00000148297	MED22	ND	2666.43	-0.309943	0.107309	-2.88833	0.00387298	0.0384153
ENSG00000011451	WIZ	ND	2573.56	-0.310904	0.103093	-3.01577	0.00256331	0.0274163
ENSG00000141480	ARRB2	ND	1650.37	-0.311924	0.0965466	-3.23082	0.00123438	0.0148693
ENSG00000165025	SYK	ND	4472.61	-0.311985	0.10658	-2.92724	0.0034198	0.0345894
ENSG00000025156	HSF2	ND	1129.15	-0.312107	0.106159	-2.94	0.00328214	0.0334899
ENSG00000182544	MFSD5	ND	739.249	-0.312272	0.106524	-2.93148	0.00337351	0.0342782
ENSG00000127663	KDM4B	ND	4233.5	-0.312582	0.110866	-2.81946	0.00481047	0.0452575
ENSG00000131323	TRAF3	ND	5742.05	-0.312878	0.10556	-2.964	0.0030367	0.0314245
ENSG00000166130	IKBIP	ND	1483.85	-0.31322	0.0886736	-3.53228	0.000411996	0.00593693
ENSG00000142751	GPN2	ND	1534.7	-0.314425	0.0789596	-3.9821	6.8309e-05	0.00126728
ENSG00000145022	TCTA	ND	1001.83	-0.314814	0.10751	-2.92824	0.00340886	0.0345038
ENSG00000104979	C19orf53	ND	2038.92	-0.315395	0.0958851	-3.2893	0.00100437	0.0125564
ENSG00000070047	PHRF1	ND	4526.06	-0.315917	0.0801626	-3.94096	8.11577e-05	0.00145884
ENSG00000167775	CD320	ND	815.53	-0.317102	0.112034	-2.8304	0.00464894	0.0441268
ENSG00000183077	AFMID	ND	1009.49	-0.319341	0.101919	-3.13327	0.00172872	0.0198588
ENSG00000103343	ZNF174	ND	447.194	-0.320229	0.0919516	-3.48258	0.00049661	0.0069171
ENSG00000181852	RNF41	ND	2376.36	-0.320657	0.0635856	-5.04292	4.58477e-07	1.27246e-05
ENSG00000135823	STX6	ND	2117.15	-0.322042	0.0754241	-4.26975	1.95692e-05	0.00040985
ENSG00000101945	SUV39H1	ND	1034.32	-0.322413	0.0991098	-3.25309	0.00114158	0.0139574
ENSG00000169442	CD52	ND	2396.78	-0.323667	0.083374	-3.88211	0.000103555	0.00180531
ENSG00000171492	LRRC8D	ND	1359.74	-0.324527	0.101811	-3.18755	0.00143481	0.0169454
ENSG00000089902	RCOR1	ND	1285.98	-0.325178	0.0953774	-3.40939	0.000651094	0.00870447
ENSG00000087586	AURKA	ND	3365.12	-0.326448	0.114715	-2.84573	0.00443095	0.0427596
ENSG00000140320	BAHD1	ND	1836.75	-0.326752	0.0827717	-3.94763	7.893e-05	0.00142991
ENSG00000139405	RITA1	ND	884.752	-0.329094	0.113144	-2.90863	0.00363018	0.0364259
ENSG00000087111	PIGS	ND	2784.71	-0.330256	0.0640349	-5.15743	2.50368e-07	7.22318e-06
ENSG00000059145	UNKL	ND	1245.65	-0.330846	0.115443	-2.86588	0.00415849	0.0404964
ENSG00000114648	KLHL18	ND	2863.4	-0.331265	0.102239	-3.24011	0.00119485	0.0144812
ENSG00000239306	RBM14	ND	2591.93	-0.331452	0.08862	-3.74015	0.000183911	0.00295386
ENSG00000158457	TSPAN33	ND	3897.65	-0.331712	0.109592	-3.0268	0.0024716	0.0266085
ENSG00000147324	MFHAS1	ND	3049.26	-0.332024	0.0887628	-3.74058	0.000183599	0.00295226
ENSG00000101187	SLCO4A1	ND	714.199	-0.332103	0.108309	-3.06625	0.00216764	0.0239112
ENSG00000107815	TWNK	ND	2335.3	-0.33211	0.0611102	-5.4346	5.49181e-08	1.76821e-06
ENSG00000169635	HIC2	ND	587.167	-0.332134	0.115601	-2.8731	0.00406462	0.039975
ENSG00000122085	MTERF4	ND	2420.8	-0.3322	0.0897156	-3.70281	0.000213221	0.00335092
ENSG00000166886	NAB2	ND	2633.03	-0.333529	0.0800133	-4.16843	3.0671e-05	0.000617737
ENSG00000130734	ATG4D	ND	437.904	-0.334252	0.113606	-2.94221	0.00325874	0.0332756
ENSG00000020129	NCDN	ND	1617.46	-0.334984	0.0932885	-3.59084	0.000329618	0.00488166
ENSG00000128059	PPAT	ND	2553.81	-0.335087	0.0565729	-5.92309	3.15943e-09	1.23503e-07
ENSG00000171453	POLR1C	ND	1386.8	-0.336511	0.0887905	-3.78994	0.000150684	0.00248047
ENSG00000108963	DPH1	ND	901.244	-0.337281	0.0972371	-3.46864	0.000523091	0.00722283
ENSG00000114383	TUSC2	ND	1203.58	-0.338973	0.0695744	-4.87209	1.10424e-06	2.84823e-05
ENSG00000156860	FBRS	ND	7715.83	-0.339013	0.0716186	-4.73359	2.20582e-06	5.47588e-05
ENSG00000177971	IMP3	ND	1221.93	-0.33906	0.101771	-3.3316	0.00086347	0.0110437
ENSG00000163870	TPRA1	ND	902.068	-0.339149	0.0901862	-3.76054	0.000169548	0.00274862
ENSG00000125459	MSTO1	ND	853.11	-0.33921	0.118764	-2.85616	0.00428795	0.041582
ENSG00000104142	VPS18	ND	1528.23	-0.339779	0.0834561	-4.07135	4.67417e-05	0.000908451
ENSG00000247077	PGAM5	ND	2005.69	-0.340761	0.0695331	-4.90071	9.54919e-07	2.48154e-05
ENSG00000151502	VPS26B	ND	1088.14	-0.341015	0.085486	-3.98913	6.6316e-05	0.0012385
ENSG00000160392	C19orf47	ND	922.998	-0.341424	0.103014	-3.31433	0.000918619	0.0116417
ENSG00000135763	URB2	ND	2189.59	-0.341788	0.0641785	-5.32559	1.00623e-07	3.08245e-06
ENSG00000159199	ATP5MC1	ND	2809.86	-0.342315	0.0686418	-4.98698	6.13292e-07	1.66224e-05
ENSG00000112984	KIF20A	ND	2932.67	-0.343653	0.110448	-3.11144	0.0018618	0.0210908
ENSG00000028277	POU2F2	ND	13995	-0.343788	0.117777	-2.91898	0.0035118	0.0354166
ENSG00000213465	ARL2	ND	690.764	-0.344072	0.11835	-2.90723	0.00364641	0.0365351
ENSG00000220205	VAMP2	ND	1719.38	-0.345234	0.0818871	-4.21597	2.48705e-05	0.000509039
ENSG00000183864	TOB2	ND	4736.79	-0.345287	0.102853	-3.35709	0.000787663	0.0102376
ENSG00000223705	NSUN5P1	ND	1007.96	-0.345297	0.101864	-3.38979	0.000699469	0.00924432
ENSG00000197063	MAFG	ND	2986.42	-0.345504	0.0919195	-3.75877	0.000170753	0.00276493
ENSG00000185359	HGS	ND	3412.57	-0.346219	0.0750566	-4.61278	3.97326e-06	9.50638e-05
ENSG00000136270	TBRG4	ND	3158.61	-0.346456	0.0706179	-4.90606	9.2926e-07	2.42394e-05
ENSG00000055483	USP36	ND	5372.75	-0.348064	0.109243	-3.18615	0.00144181	0.0170136
ENSG00000090924	PLEKHG2	ND	4998.89	-0.348512	0.105767	-3.2951	0.000983878	0.0123224
ENSG00000165671	NSD1	ND	6110.29	-0.34872	0.100807	-3.45929	0.000541604	0.0074488
ENSG00000058600	POLR3E	ND	2768.4	-0.349009	0.0940971	-3.70904	0.00020805	0.00328034
ENSG00000238227	TMEM250	ND	1327.02	-0.34919	0.116518	-2.99688	0.00272757	0.0288056
ENSG00000165684	SNAPC4	ND	2713.62	-0.349191	0.123122	-2.83615	0.00456615	0.0436855
ENSG00000160271	RALGDS	ND	3648.94	-0.349901	0.0607578	-5.75895	8.46398e-09	3.05872e-07
ENSG00000073536	NLE1	ND	1225.45	-0.350789	0.0845376	-4.1495	3.33207e-05	0.000665311
ENSG00000124422	USP22	ND	7859.12	-0.351747	0.0776209	-4.5316	5.85378e-06	0.000136756
ENSG00000198920	KIAA0753	ND	1442.56	-0.353235	0.12518	-2.82182	0.00477525	0.0450178
ENSG00000117597	UTP25	ND	2396.87	-0.354458	0.0985713	-3.59595	0.000323204	0.00480203
ENSG00000125834	STK35	ND	2764.43	-0.354838	0.058141	-6.10306	1.04056e-09	4.24703e-08
ENSG00000114650	SCAP	ND	2244.76	-0.35488	0.0747758	-4.74592	2.07564e-06	5.17122e-05
ENSG00000139641	ESYT1	ND	6905.7	-0.355432	0.077298	-4.5982	4.26154e-06	0.000101785
ENSG00000110011	DNAJC4	ND	864.55	-0.355929	0.107389	-3.31439	0.000918443	0.0116417
ENSG00000177105	RHOG	HALLMARK_INFLAMMATORY_RESPONSE	3795.25	-0.357336	0.11009	-3.24585	0.00117102	0.0142421
ENSG00000117713	ARID1A	ND	13926.3	-0.358956	0.100818	-3.56045	0.000370222	0.00540797
ENSG00000206053	JPT2	ND	4475.77	-0.359547	0.0949767	-3.78563	0.000153319	0.0025149
ENSG00000105325	FZR1	ND	2612.51	-0.363943	0.0951024	-3.82686	0.000129791	0.00218581
ENSG00000160570	DEDD2	ND	898.53	-0.364107	0.128533	-2.83278	0.00461446	0.0439405
ENSG00000184402	SS18L1	ND	1127.5	-0.364299	0.112545	-3.23692	0.00120827	0.0146183
ENSG00000198026	ZNF335	ND	2650.22	-0.365465	0.0923507	-3.95735	7.57848e-05	0.00138195
ENSG00000011021	CLCN6	ND	2819.37	-0.366485	0.077672	-4.71837	2.37744e-06	5.83926e-05
ENSG00000112759	SLC29A1	ND	2636.61	-0.366683	0.0797959	-4.59526	4.32207e-06	0.000102877
ENSG00000108840	HDAC5	ND	1807.02	-0.366789	0.118842	-3.08636	0.00202622	0.0225484
ENSG00000172269	DPAGT1	ND	1107.72	-0.366906	0.0819089	-4.47944	7.48406e-06	0.000169423
ENSG00000110921	MVK	ND	2159.74	-0.368248	0.12628	-2.91613	0.00354407	0.0356901
ENSG00000100647	SUSD6	ND	3259.23	-0.368444	0.132367	-2.7835	0.00537753	0.0494854
ENSG00000089351	GRAMD1A	ND	3019.6	-0.369226	0.105234	-3.50863	0.000450426	0.00641249
ENSG00000075702	WDR62	ND	1966.34	-0.369866	0.0637203	-5.80452	6.45487e-09	2.37598e-07
ENSG00000121775	TMEM39B	ND	709.097	-0.371847	0.117347	-3.16878	0.0015308	0.0178693
ENSG00000160685	ZBTB7B	ND	2167.35	-0.37248	0.117616	-3.16691	0.00154069	0.0179666
ENSG00000149483	TMEM138	ND	1068.09	-0.372959	0.101496	-3.67461	0.00023821	0.00366479
ENSG00000140534	TICRR	ND	1848.83	-0.373865	0.126286	-2.96046	0.00307179	0.0316695
ENSG00000173915	ATP5MK	ND	2081.8	-0.373879	0.0929435	-4.02264	5.75484e-05	0.00109547
ENSG00000135723	FHOD1	ND	2110.28	-0.374039	0.123504	-3.02856	0.00245725	0.0265364
ENSG00000071553	ATP6AP1	ND	1887.58	-0.37425	0.0988376	-3.78652	0.000152775	0.00250894
ENSG00000111653	ING4	ND	744.227	-0.375086	0.119618	-3.13571	0.0017144	0.019727
ENSG00000228300	FAM174C	ND	710.28	-0.378213	0.13352	-2.83263	0.00461665	0.0439405
ENSG00000108819	PPP1R9B	ND	6857.37	-0.378331	0.0784141	-4.82478	1.40159e-06	3.56224e-05
ENSG00000122678	POLM	ND	1170.4	-0.37974	0.119288	-3.18339	0.00145561	0.0171473
ENSG00000130309	COLGALT1	ND	3019.82	-0.381585	0.0965541	-3.95203	7.74894e-05	0.00141118
ENSG00000135451	TROAP	ND	1962.72	-0.382125	0.114978	-3.32346	0.000889077	0.0113294
ENSG00000137124	ALDH1B1	ND	2100.33	-0.382641	0.134665	-2.84143	0.00449113	0.0431901
ENSG00000033100	CHPF2	ND	2803.96	-0.383034	0.0936836	-4.08859	4.33999e-05	0.00084945
ENSG00000067191	CACNB1	ND	632.448	-0.383256	0.127786	-2.9992	0.00270685	0.0286085
ENSG00000149781	FERMT3	ND	6448.08	-0.383326	0.117813	-3.25368	0.00113919	0.0139405
ENSG00000214160	ALG3	ND	1243.2	-0.384874	0.120103	-3.20453	0.00135283	0.0161421
ENSG00000083817	ZNF416	ND	374.797	-0.385106	0.120327	-3.20049	0.00137195	0.0163141
ENSG00000205593	DENND6B	ND	724.768	-0.386803	0.111299	-3.47537	0.000510155	0.00707235
ENSG00000104976	SNAPC2	ND	508.599	-0.388652	0.134255	-2.89488	0.00379298	0.0377184
ENSG00000126767	ELK1	ND	3409.87	-0.388892	0.0786547	-4.9443	7.64193e-07	2.03545e-05
ENSG00000132510	KDM6B	ND	4610.72	-0.389039	0.104267	-3.73119	0.000190581	0.00305745
ENSG00000167747	C19orf48	ND	4878.94	-0.390137	0.117062	-3.33273	0.000859987	0.0110093
ENSG00000198055	GRK6	ND	3670.85	-0.391055	0.0854063	-4.57876	4.67737e-06	0.000110764
ENSG00000160209	PDXK	ND	3765.15	-0.391723	0.137774	-2.84323	0.00446589	0.0430617
ENSG00000104885	DOT1L	ND	6362.12	-0.391724	0.0879498	-4.45395	8.43064e-06	0.000187788
ENSG00000176454	LPCAT4	ND	1570.47	-0.391794	0.132445	-2.95817	0.00309469	0.031882
ENSG00000126062	TMEM115	ND	935.3	-0.39189	0.0962384	-4.07208	4.65949e-05	0.000906868
ENSG00000160959	LRRC14	ND	1173.62	-0.392097	0.114926	-3.41172	0.000645552	0.00864703
ENSG00000168297	PXK	ND	1212.6	-0.392654	0.109323	-3.59168	0.000328552	0.00487628
ENSG00000105732	ZNF574	ND	680.947	-0.393478	0.0983824	-3.99948	6.34822e-05	0.00119369
ENSG00000117676	RPS6KA1	ND	4369.68	-0.393882	0.13876	-2.83859	0.00453137	0.0434867
ENSG00000100413	POLR3H	ND	1484.08	-0.396469	0.138276	-2.86724	0.00414069	0.0403798
ENSG00000115568	ZNF142	ND	2842.4	-0.399743	0.0894689	-4.46796	7.89684e-06	0.000177609
ENSG00000111665	CDCA3	ND	1705.43	-0.400474	0.13245	-3.0236	0.0024979	0.02685
ENSG00000173581	CCDC106	ND	725.046	-0.402088	0.118894	-3.3819	0.00071986	0.00950476
ENSG00000085978	ATG16L1	ND	1303.7	-0.402946	0.0944658	-4.26553	1.99431e-05	0.000416166
ENSG00000143507	DUSP10	ND	3949.81	-0.404043	0.103376	-3.90848	9.28789e-05	0.00163564
ENSG00000160588	MPZL3	ND	515.149	-0.405045	0.121628	-3.3302	0.000867832	0.0110892
ENSG00000247626	MARS2	ND	1645.19	-0.405938	0.139407	-2.91189	0.00359254	0.0361259
ENSG00000100060	MFNG	ND	2026.09	-0.406219	0.115822	-3.50726	0.000452742	0.0064372
ENSG00000126464	PRR12	ND	1657.62	-0.406289	0.0979125	-4.14951	3.33189e-05	0.000665311
ENSG00000186501	TMEM222	ND	1293.19	-0.406343	0.129837	-3.12963	0.00175028	0.0200071
ENSG00000179409	GEMIN4	ND	2527.49	-0.406509	0.0860706	-4.72297	2.32426e-06	5.72892e-05
ENSG00000132382	MYBBP1A	ND	5230.99	-0.407395	0.118781	-3.42981	0.000604006	0.00816938
ENSG00000136444	RSAD1	ND	685.701	-0.407803	0.133706	-3.04999	0.00228847	0.0249783
ENSG00000203485	INF2	ND	1822.09	-0.408411	0.125911	-3.24364	0.00118014	0.0143255
ENSG00000165915	SLC39A13	ND	837.925	-0.408775	0.10678	-3.82821	0.000129077	0.00217642
ENSG00000180035	ZNF48	ND	698.582	-0.410328	0.111401	-3.68335	0.000230193	0.00356119
ENSG00000135966	TGFBRAP1	ND	3142.82	-0.412985	0.101956	-4.05062	5.1082e-05	0.000987277
ENSG00000141084	RANBP10	ND	1614.77	-0.413289	0.0978948	-4.22177	2.42393e-05	0.000497587
ENSG00000141873	SLC39A3	ND	369.171	-0.413554	0.120122	-3.44279	0.000575748	0.00784069
ENSG00000105281	SLC1A5	ND	5423.77	-0.415258	0.123357	-3.36631	0.000761823	0.00997423
ENSG00000126860	EVI2A	ND	719.404	-0.417524	0.138182	-3.02155	0.00251487	0.0270115
ENSG00000136295	TTYH3	ND	3192.98	-0.417709	0.14463	-2.88812	0.00387558	0.0384153
ENSG00000184207	PGP	ND	555.973	-0.418918	0.122408	-3.4223	0.000620933	0.008382
ENSG00000136490	LIMD2	ND	5729.57	-0.419275	0.129076	-3.24829	0.00116101	0.0141452
ENSG00000144579	CTDSP1	ND	3142.7	-0.42086	0.122254	-3.44251	0.000576343	0.00784109
ENSG00000115902	SLC1A4	ND	5958.46	-0.424416	0.127794	-3.3211	0.000896632	0.0114047
ENSG00000170191	NANP	ND	484.63	-0.424603	0.125786	-3.37559	0.000736586	0.00970713
ENSG00000141985	SH3GL1	ND	2547.38	-0.424674	0.142991	-2.96993	0.00297869	0.030986
ENSG00000077684	JADE1	ND	1827.65	-0.426471	0.0709523	-6.01067	1.84753e-09	7.3252e-08
ENSG00000105875	WDR91	ND	4196.28	-0.428302	0.0862295	-4.96701	6.7994e-07	1.82859e-05
ENSG00000077238	IL4R	HALLMARK_INTERFERON_ALPHA_RESPONSE	3756.95	-0.431318	0.0959607	-4.49473	6.9658e-06	0.000158987
ENSG00000122122	SASH3	ND	11246.6	-0.431637	0.128567	-3.35729	0.000787114	0.0102376
ENSG00000105676	ARMC6	ND	1959.5	-0.432189	0.100584	-4.29682	1.73266e-05	0.000367085
ENSG00000213445	SIPA1	ND	3224.08	-0.433357	0.0856217	-5.0613	4.16406e-07	1.16443e-05
ENSG00000108262	GIT1	ND	2778.94	-0.433546	0.106755	-4.06113	4.88366e-05	0.000946516
ENSG00000135924	DNAJB2	ND	2141.7	-0.434348	0.127902	-3.39594	0.000683933	0.00905624
ENSG00000167695	TLCD3A	ND	969.615	-0.434573	0.151793	-2.86294	0.00419736	0.040789
ENSG00000068354	TBC1D25	ND	1207.08	-0.43794	0.113425	-3.86106	0.000112894	0.0019365
ENSG00000109066	TMEM104	ND	822.998	-0.438806	0.12409	-3.53619	0.000405943	0.00586547
ENSG00000137135	ARHGEF39	ND	491.185	-0.439681	0.11936	-3.68367	0.000229903	0.00356067
ENSG00000171574	ZNF584	ND	471.834	-0.439826	0.122165	-3.60027	0.000317888	0.00473351
ENSG00000106829	TLE4	ND	1279.45	-0.44147	0.112417	-3.92708	8.5983e-05	0.00153169
ENSG00000110104	CCDC86	ND	1566.95	-0.441596	0.085102	-5.18902	2.11407e-07	6.18705e-06
ENSG00000109118	PHF12	ND	3115.08	-0.443272	0.0890304	-4.97889	6.3951e-07	1.72655e-05
ENSG00000160741	CRTC2	ND	4763.48	-0.443639	0.089793	-4.94069	7.78466e-07	2.0695e-05
ENSG00000172081	MOB3A	ND	12895.3	-0.44557	0.114619	-3.88741	0.000101321	0.0017686
ENSG00000073060	SCARB1	ND	6791.17	-0.446333	0.12967	-3.44206	0.000577297	0.00784638
ENSG00000132005	RFX1	ND	564.883	-0.446529	0.135834	-3.2873	0.00101152	0.0126344
ENSG00000100422	CERK	ND	2736.5	-0.447666	0.109006	-4.1068	4.01175e-05	0.000791303
ENSG00000149485	FADS1	ND	5096.42	-0.452629	0.0554366	-8.16481	3.2195e-16	2.23385e-14
ENSG00000084112	SSH1	ND	4080.48	-0.457183	0.12255	-3.73057	0.000191045	0.00306016
ENSG00000123933	MXD4	ND	2160.57	-0.457433	0.0932327	-4.90635	9.27854e-07	2.42394e-05
ENSG00000121057	AKAP1	ND	3439.11	-0.459182	0.149363	-3.07427	0.0021102	0.0233519
ENSG00000127824	TUBA4A	ND	6761.93	-0.459771	0.130009	-3.53646	0.000405527	0.00586547
ENSG00000148339	SLC25A25	ND	1113.45	-0.460605	0.122429	-3.76223	0.000168402	0.00273324
ENSG00000167895	TMC8	ND	4142.91	-0.461229	0.139535	-3.30546	0.000948197	0.0119402
ENSG00000064666	CNN2	ND	8288.31	-0.462324	0.0842368	-5.48838	4.05634e-08	1.32759e-06
ENSG00000163082	SGPP2	ND	4011.24	-0.462672	0.157937	-2.92947	0.00339541	0.03441
ENSG00000144791	LIMD1	ND	4310.37	-0.464351	0.149853	-3.09871	0.00194366	0.0217869
ENSG00000215012	RTL10	ND	979.904	-0.465731	0.147391	-3.15983	0.00157863	0.0183626
ENSG00000101040	ZMYND8	ND	3585.59	-0.466671	0.0998953	-4.67159	2.9887e-06	7.22548e-05
ENSG00000040633	PHF23	ND	3046.72	-0.468442	0.0631851	-7.41382	1.22716e-13	7.24652e-12
ENSG00000182504	CEP97	ND	1413.47	-0.472011	0.153465	-3.0757	0.00210012	0.0232588
ENSG00000165175	MID1IP1	ND	2751.57	-0.473264	0.104682	-4.52096	6.1559e-06	0.000142613
ENSG00000115526	CHST10	ND	807.021	-0.474086	0.120508	-3.93406	8.35212e-05	0.00149359
ENSG00000143614	GATAD2B	ND	3563.65	-0.474355	0.0656974	-7.22029	5.18753e-13	2.92631e-11
ENSG00000189114	BLOC1S3	ND	711.4	-0.47471	0.105626	-4.49424	6.98202e-06	0.000159096
ENSG00000107140	TESK1	ND	1278.3	-0.474845	0.12872	-3.68898	0.000225159	0.00350274
ENSG00000135439	AGAP2	ND	1081.1	-0.475008	0.122787	-3.86855	0.000109482	0.00189201
ENSG00000162757	C1orf74	ND	217.607	-0.475059	0.151698	-3.13161	0.00173848	0.019905
ENSG00000135617	PRADC1	ND	286.277	-0.478079	0.15606	-3.06343	0.00218818	0.0241186
ENSG00000063245	EPN1	ND	1998.72	-0.48251	0.163451	-2.95202	0.00315699	0.0323557
ENSG00000243335	KCTD7	ND	1249.05	-0.483447	0.0770892	-6.27127	3.58126e-10	1.56281e-08
ENSG00000178896	EXOSC4	ND	323.903	-0.48454	0.159261	-3.04243	0.00234676	0.0254459
ENSG00000182372	CLN8	ND	653.18	-0.485074	0.14523	-3.34003	0.000837699	0.0107637
ENSG00000241468	ATP5MF	ND	1111.36	-0.486224	0.0934776	-5.20151	1.9768e-07	5.7996e-06
ENSG00000133056	PIK3C2B	ND	2317.86	-0.491932	0.0961777	-5.11482	3.14033e-07	8.92998e-06
ENSG00000133985	TTC9	ISG	2657.35	-0.49325	0.133935	-3.68274	0.000230737	0.00356323
ENSG00000132326	PER2	ND	1561.68	-0.494134	0.0997216	-4.95513	7.22813e-07	1.93266e-05
ENSG00000158717	RNF166	ND	562.875	-0.494851	0.124901	-3.96194	7.43445e-05	0.00136827
ENSG00000171097	KYAT1	ND	248.361	-0.495191	0.163238	-3.03355	0.00241698	0.0261218
ENSG00000110801	PSMD9	ND	234.843	-0.496047	0.13583	-3.65195	0.000260253	0.00396435
ENSG00000130810	PPAN	ND	381.334	-0.496391	0.147492	-3.36555	0.000763918	0.009982
ENSG00000177051	FBXO46	ND	2680.24	-0.499758	0.110753	-4.51236	6.41111e-06	0.000148031
ENSG00000167106	FAM102A	ND	3112.27	-0.500954	0.145785	-3.43626	0.000589796	0.00800059
ENSG00000008282	SYPL1	ND	2689.54	-0.502477	0.158117	-3.17789	0.00148353	0.0174023
ENSG00000128294	TPST2	ND	874.043	-0.510991	0.17444	-2.92931	0.00339711	0.03441
ENSG00000244165	P2RY11	ND	798.502	-0.513584	0.130172	-3.94543	7.96574e-05	0.00144121
ENSG00000181915	ADO	ND	2622.49	-0.516106	0.0900166	-5.73345	9.84054e-09	3.51047e-07
ENSG00000179456	ZBTB18	ND	1574.24	-0.516131	0.0915845	-5.63557	1.74477e-08	6.00798e-07
ENSG00000138439	FAM117B	ND	351.274	-0.516661	0.16223	-3.18474	0.00144883	0.0170819
ENSG00000065989	PDE4A	ND	1429.07	-0.51783	0.152387	-3.39811	0.000678524	0.00899319
ENSG00000162063	CCNF	ND	2248.83	-0.518952	0.167829	-3.09214	0.00198718	0.0222387
ENSG00000129173	E2F8	ND	1898.45	-0.519233	0.134473	-3.86124	0.000112812	0.0019365
ENSG00000126903	SLC10A3	ND	778.812	-0.520757	0.141027	-3.69261	0.00022196	0.00347253
ENSG00000171467	ZNF318	ND	10958.3	-0.523017	0.131317	-3.98286	6.80899e-05	0.0012649
ENSG00000168476	REEP4	ND	744.755	-0.523073	0.149239	-3.50493	0.000456723	0.0064739
ENSG00000008853	RHOBTB2	ND	1462.11	-0.524834	0.17724	-2.96115	0.00306489	0.0316219
ENSG00000103522	IL21R	ND	4645.38	-0.526385	0.137595	-3.8256	0.000130454	0.00219166
ENSG00000165506	DNAAF2	ND	786.035	-0.529602	0.0854435	-6.19828	5.70852e-10	2.40052e-08
ENSG00000136802	LRRC8A	ND	1123.87	-0.530028	0.116065	-4.56664	4.95594e-06	0.000116565
ENSG00000227268	KLLN	ND	283.522	-0.533135	0.156261	-3.41183	0.000645292	0.00864703
ENSG00000174109	C16orf91	ND	586.998	-0.535999	0.13907	-3.85416	0.000116128	0.00198462
ENSG00000148842	CNNM2	ND	308.533	-0.537746	0.165255	-3.25405	0.00113773	0.013935
ENSG00000186185	KIF18B	ND	3042.45	-0.538159	0.100137	-5.37422	7.69135e-08	2.40389e-06
ENSG00000178467	P4HTM	ND	751.902	-0.539444	0.105905	-5.09366	3.51224e-07	9.92656e-06
ENSG00000146094	DOK3	ND	8379.28	-0.539619	0.170295	-3.16873	0.00153106	0.0178693
ENSG00000070444	MNT	ND	1396.65	-0.540383	0.153906	-3.51113	0.000446203	0.00636379
ENSG00000174233	ADCY6	ND	412.725	-0.540486	0.179393	-3.01286	0.00258795	0.0275104
ENSG00000129993	CBFA2T3	ND	1154.87	-0.542016	0.191261	-2.8339	0.00459833	0.0438937
ENSG00000167394	ZNF668	ND	320.045	-0.545538	0.143587	-3.79936	0.000145068	0.00239941
ENSG00000197024	ZNF398	ND	1317.74	-0.546407	0.0933057	-5.85609	4.73885e-09	1.79675e-07
ENSG00000020256	ZFP64	ND	1283.39	-0.547742	0.100052	-5.47459	4.38534e-08	1.42519e-06
ENSG00000174123	TLR10	ND	6012.67	-0.548105	0.066929	-8.18935	2.6263e-16	1.84067e-14
ENSG00000116337	AMPD2	ND	1695.14	-0.548134	0.0940153	-5.83027	5.53386e-09	2.0755e-07
ENSG00000099992	TBC1D10A	ND	586.416	-0.548864	0.154207	-3.55927	0.00037189	0.00542663
ENSG00000108175	ZMIZ1	ND	8811.21	-0.549235	0.14565	-3.77092	0.000162647	0.00265224
ENSG00000219200	RNASEK	ND	153.035	-0.549887	0.164212	-3.34865	0.000812066	0.0105122
ENSG00000095370	SH2D3C	ND	1559.08	-0.549932	0.103345	-5.32132	1.03014e-07	3.12808e-06
ENSG00000171962	DRC3	ND	108.073	-0.55057	0.196864	-2.7967	0.00516282	0.0480364
ENSG00000168286	THAP11	ND	583.065	-0.551141	0.1775	-3.10503	0.00190263	0.0214482
ENSG00000108557	RAI1	ND	2946.19	-0.551888	0.112041	-4.92576	8.4032e-07	2.2254e-05
ENSG00000155666	KDM8	ND	212.249	-0.555104	0.181741	-3.05436	0.00225541	0.0246832
ENSG00000108798	ABI3	ND	1878.16	-0.555121	0.11629	-4.7736	1.80962e-06	4.54929e-05
ENSG00000166387	PPFIBP2	ND	2327.69	-0.555496	0.177327	-3.13261	0.0017326	0.0198821
ENSG00000164070	HSPA4L	ND	1659.79	-0.559914	0.153587	-3.64557	0.000266798	0.00404629
ENSG00000000938	FGR	ND	3538.24	-0.560661	0.123762	-4.53017	5.89374e-06	0.000137458
ENSG00000147912	FBXO10	ND	424.261	-0.560808	0.185624	-3.02121	0.00251766	0.0270206
ENSG00000007376	RPUSD1	ND	1223.78	-0.566398	0.139916	-4.04812	5.16309e-05	0.000996497
ENSG00000106330	MOSPD3	ND	162.187	-0.567994	0.200621	-2.83117	0.00463777	0.044081
ENSG00000110660	SLC35F2	ND	2808.77	-0.568993	0.117533	-4.84113	1.291e-06	3.30539e-05
ENSG00000005238	FAM214B	ND	562.654	-0.572683	0.190377	-3.00815	0.00262843	0.0278646
ENSG00000130517	PGPEP1	ND	2425.11	-0.57331	0.138973	-4.12534	3.70181e-05	0.000733857
ENSG00000198925	ATG9A	ND	1564.2	-0.576922	0.087787	-6.57183	4.9699e-11	2.36189e-09
ENSG00000106089	STX1A	ND	177.834	-0.57825	0.207359	-2.78864	0.00529302	0.0489023
ENSG00000072310	SREBF1	ND	2110.65	-0.580891	0.140712	-4.12822	3.65587e-05	0.000725787
ENSG00000126882	FAM78A	ND	1624.98	-0.592647	0.112949	-5.24701	1.54585e-07	4.58372e-06
ENSG00000119669	IRF2BPL	ND	1177.24	-0.594329	0.193655	-3.069	0.00214773	0.0237105
ENSG00000006432	MAP3K9	ND	1652.05	-0.594969	0.149869	-3.96993	7.1893e-05	0.00132667
ENSG00000090447	TFAP4	ND	782.544	-0.59872	0.0995534	-6.01406	1.80938e-09	7.19447e-08
ENSG00000172728	FUT10	ND	565.073	-0.608974	0.174075	-3.49835	0.000468154	0.00661566
ENSG00000198894	CIPC	ND	886.932	-0.609122	0.214678	-2.83737	0.00454865	0.043574
ENSG00000158792	SPATA2L	ND	290.676	-0.609469	0.215047	-2.83412	0.0045952	0.0438937
ENSG00000102178	UBL4A	ND	1297.54	-0.610484	0.144885	-4.21359	2.51346e-05	0.000512178
ENSG00000116604	MEF2D	ND	5089.6	-0.612299	0.079097	-7.74112	9.85415e-15	6.27275e-13
ENSG00000173638	SLC19A1	ND	706.416	-0.613147	0.175614	-3.49144	0.000480416	0.00673407
ENSG00000133612	AGAP3	ND	1524.84	-0.617128	0.115514	-5.34243	9.17079e-08	2.82807e-06
ENSG00000175938	ORAI3	ND	174.33	-0.630975	0.184607	-3.41793	0.000630997	0.00849307
ENSG00000133805	AMPD3	ND	1419.76	-0.636896	0.148692	-4.28332	1.84125e-05	0.000388904
ENSG00000185361	TNFAIP8L1	ND	884.174	-0.638068	0.153009	-4.17012	3.04436e-05	0.000614048
ENSG00000183655	KLHL25	ND	240.652	-0.642727	0.188285	-3.41358	0.000641157	0.00860477
ENSG00000176749	CDK5R1	ND	1989.95	-0.650543	0.104557	-6.2219	4.91155e-10	2.08433e-08
ENSG00000149212	SESN3	ND	1205.05	-0.652712	0.171154	-3.8136	0.000136959	0.00227961
ENSG00000121104	FAM117A	ND	2015.99	-0.658929	0.116589	-5.65174	1.58828e-08	5.52397e-07
ENSG00000111186	WNT5B	ND	501.824	-0.659849	0.134215	-4.91636	8.81688e-07	2.32608e-05
ENSG00000153443	UBALD1	ND	975.445	-0.666767	0.190629	-3.49773	0.000469238	0.00662423
ENSG00000011478	QPCTL	ND	621.163	-0.673939	0.133163	-5.06101	4.17035e-07	1.16443e-05
ENSG00000167074	TEF	ND	485.572	-0.676533	0.185314	-3.65073	0.000261492	0.00397451
ENSG00000186350	RXRA	ND	2823.14	-0.685307	0.19183	-3.57247	0.000353635	0.00520879
ENSG00000140332	TLE3	ND	4083.75	-0.693228	0.173602	-3.99321	6.51836e-05	0.00122237
ENSG00000099308	MAST3	ND	1514.52	-0.702671	0.222413	-3.15931	0.00158144	0.0183799
ENSG00000179886	TIGD5	ND	217.805	-0.704128	0.202395	-3.47899	0.000503315	0.00699149
ENSG00000128602	SMO	ND	227.707	-0.717372	0.184941	-3.87892	0.000104921	0.00181771
ENSG00000171206	TRIM8	ND	1884.54	-0.71869	0.184316	-3.89923	9.64999e-05	0.00169082
ENSG00000185920	PTCH1	ND	1148.49	-0.718852	0.251942	-2.85325	0.00432748	0.0419361
ENSG00000136840	ST6GALNAC4	ND	1486.58	-0.72106	0.181185	-3.97969	6.90038e-05	0.00127846
ENSG00000099849	RASSF7	ND	425.848	-0.72669	0.235557	-3.08499	0.00203558	0.0226094
ENSG00000007968	E2F2	ND	924.443	-0.729918	0.241652	-3.02053	0.00252331	0.0270522
ENSG00000182749	PAQR7	ND	243.004	-0.733404	0.186315	-3.93637	8.27225e-05	0.00148313
ENSG00000115657	ABCB6	ND	240.535	-0.736152	0.186011	-3.95756	7.57177e-05	0.00138195
ENSG00000162298	SYVN1	ND	5170.32	-0.737424	0.0778785	-9.46891	2.82792e-21	2.6696e-19
ENSG00000172375	C2CD2L	ND	984.487	-0.747835	0.139696	-5.35331	8.63579e-08	2.68096e-06
ENSG00000155846	PPARGC1B	ND	2734.97	-0.749125	0.128898	-5.81177	6.18155e-09	2.2875e-07
ENSG00000146215	CRIP3	ND	133.075	-0.752971	0.254836	-2.95472	0.00312948	0.0321449
ENSG00000066336	SPI1	ND	952.366	-0.759492	0.126219	-6.01724	1.77419e-09	7.09523e-08
ENSG00000146083	RNF44	ND	2764.96	-0.759656	0.114782	-6.61826	3.6346e-11	1.76354e-09
ENSG00000132003	ZSWIM4	ND	874.618	-0.762026	0.207722	-3.66848	0.000243995	0.00374549
ENSG00000154016	GRAP	ND	263.534	-0.766181	0.212951	-3.59792	0.000320768	0.00477095
ENSG00000104998	IL27RA	ND	2823.43	-0.768543	0.202065	-3.80344	0.0001427	0.00236589
ENSG00000123358	NR4A1	ND	691.363	-0.800167	0.187825	-4.26017	2.0427e-05	0.000424987
ENSG00000160223	ICOSLG	HALLMARK_INFLAMMATORY_RESPONSE	4558.23	-0.800922	0.245511	-3.26227	0.00110523	0.0135849
ENSG00000180855	ZNF443	ND	264.128	-0.812153	0.196567	-4.13169	3.60103e-05	0.00071695
ENSG00000171604	CXXC5	ND	2495.1	-0.812684	0.207636	-3.91399	9.07852e-05	0.00160487
ENSG00000221944	TIGD1	ND	143.674	-0.813313	0.277484	-2.93103	0.00337845	0.0342961
ENSG00000172819	RARG	ND	264.063	-0.820364	0.269645	-3.04239	0.0023471	0.0254459
ENSG00000127334	DYRK2	ND	1574.37	-0.828219	0.144282	-5.74029	9.45152e-09	3.38038e-07
ENSG00000169220	RGS14	ND	2939.63	-0.842919	0.0643794	-13.093	3.61054e-39	8.08121e-37
ENSG00000160401	CFAP157	ND	60.4332	-0.845925	0.276358	-3.06097	0.00220619	0.0242421
ENSG00000138336	TET1	ND	58.4082	-0.847537	0.272585	-3.10926	0.00187556	0.021212
ENSG00000163686	ABHD6	ND	677.447	-0.858149	0.235969	-3.63671	0.000276145	0.00416981
ENSG00000236901	MIR600HG	ND	866.57	-0.861071	0.175689	-4.9011	9.52999e-07	2.48119e-05
ENSG00000164086	DUSP7	ND	1834.44	-0.86955	0.132413	-6.56697	5.13495e-11	2.432e-09
ENSG00000164406	LEAP2	ND	95.8146	-0.892348	0.247106	-3.6112	0.000304789	0.00458239
ENSG00000177045	SIX5	ND	78.1824	-0.902513	0.271608	-3.32285	0.000891017	0.0113437
ENSG00000196950	SLC39A10	ND	913.286	-0.907069	0.24804	-3.65696	0.000255229	0.00390068
ENSG00000203896	LIME1	ND	90.4622	-1.03778	0.341803	-3.03621	0.00239573	0.0259124
ENSG00000179094	PER1	ND	1573.19	-1.04594	0.106722	-9.80069	1.11817e-22	1.1845e-20
ENSG00000172349	IL16	ND	4704.99	-1.11809	0.0853642	-13.0979	3.38415e-39	7.69866e-37
ENSG00000126895	AVPR2	ND	100.628	-1.12272	0.390924	-2.87198	0.00407915	0.0400328
ENSG00000259330	INAFM2	ND	46.4994	-1.12284	0.359685	-3.12172	0.00179797	0.0205167
ENSG00000124557	BTN1A1	ND	43.7681	-1.29864	0.404077	-3.21385	0.00130967	0.0156675
ENSG00000105649	RAB3A	ND	66.6932	-1.4012	0.377402	-3.71274	0.000205027	0.0032442
ENSG00000183628	DGCR6	ND	18.9294	-1.41234	0.505023	-2.79658	0.00516469	0.0480364
ENSG00000204314	PRRT1	ND	97.6863	-1.60065	0.278157	-5.75449	8.69042e-09	3.12427e-07
ENSG00000250510	GPR162	ND	8.15916	-2.59675	0.919069	-2.82542	0.00472189	0.0446665
ENSG00000132622	HSPA12B	ND	16.2416	-2.67534	0.867236	-3.08491	0.00203616	0.0226094
ENSG00000120055	C10orf95	ND	10.3908	-3.3219	0.994415	-3.34056	0.000836109	0.0107532
ENSG00000241233	KRTAP5-8	ND	8.24996	-5.09613	1.70099	-2.99597	0.00273574	0.0288699
ENSG00000105261	OVOL3	ND	6.01488	-5.48347	1.72312	-3.18229	0.00146117	0.0171982

## Sheet: P5_IFNvsNS_FDR0.05_ann
Lists of 459 differentially expressed genes (DEG) between IFN-a and non-stimulated samples (FDR < 0.05, fold-change > 2) in P5
ID	symbol	Pathways	baseMean	log2FoldChange	lfcSE	stat	pvalue	padj
ENSG00000138755	CXCL9	HALLMARK_INTERFERON_GAMMA_RESPONSE	502.605	10.0309	1.46044	6.86844	6.49069e-12	2.42687e-10
ENSG00000169248	CXCL11	HALLMARK_INTERFERON_ALPHA_RESPONSE	21.496	8.25937	1.62492	5.08294	3.71641e-07	7.68779e-06
ENSG00000114698	PLSCR4	ND	6.45379	6.99419	1.76911	3.95352	7.70108e-05	0.0010238
ENSG00000105383	CD33	ND	49.5148	6.95847	1.73034	4.02143	5.78449e-05	0.000787912
ENSG00000121858	TNFSF10	HALLMARK_INTERFERON_GAMMA_RESPONSE	3580.02	6.30151	0.415089	15.1811	4.71778e-52	1.46998e-49
ENSG00000092068	SLC7A8	ND	2.68757	6.30078	1.95654	3.22037	0.00128024	0.0118927
ENSG00000134321	RSAD2	HALLMARK_INTERFERON_ALPHA_RESPONSE	1484.61	6.20616	0.554834	11.1856	4.7956e-29	5.43356e-27
ENSG00000157766	ACAN	ND	2.78561	6.18599	1.86601	3.31509	0.000916123	0.00899642
ENSG00000134007	ADAM20	ND	3.10019	5.84918	1.8321	3.19261	0.00140995	0.0129053
ENSG00000136689	IL1RN	ISG	32.5364	5.8323	0.881513	6.61624	3.68461e-11	1.29786e-09
ENSG00000135702	CHST5	ND	2.82367	5.7733	1.89672	3.04384	0.00233583	0.0196483
ENSG00000205364	MT1M	ND	13.1491	5.77142	1.8805	3.06908	0.00214717	0.0183294
ENSG00000117594	HSD11B1	ND	5.09201	5.77052	1.75568	3.28677	0.00101345	0.00984071
ENSG00000126778	SIX1	ND	7.41698	5.60152	1.80096	3.11029	0.00186901	0.0164043
ENSG00000145721	LIX1	ND	2.57876	5.6	1.90167	2.94479	0.00323177	0.0255737
ENSG00000152430	BOLL	ND	4.29533	5.51428	1.71831	3.20914	0.00133133	0.0122626
ENSG00000140511	HAPLN3	ND	551.339	5.49484	0.34327	16.0074	1.13543e-57	4.35424e-55
ENSG00000185745	IFIT1	ISG	6924.44	5.44144	0.408046	13.3354	1.44162e-40	2.72923e-38
ENSG00000169245	CXCL10	HALLMARK_INTERFERON_ALPHA_RESPONSE	3650.51	5.40958	1.4649	3.69281	0.000221791	0.00261395
ENSG00000060566	CREB3L3	ND	7.10005	5.3001	1.76211	3.00781	0.00263138	0.021719
ENSG00000125675	GRIA3	ND	40.4153	5.29972	1.692	3.13222	0.00173493	0.0153975
ENSG00000107201	DDX58	ISG	4036.88	5.27533	0.349553	15.0916	1.83792e-51	5.28615e-49
ENSG00000121380	BCL2L14	ND	268.339	5.2193	0.447545	11.6621	1.99161e-31	2.63597e-29
ENSG00000073861	TBX21	ND	934.989	5.20341	1.05293	4.94185	7.73835e-07	1.52283e-05
ENSG00000162627	SNX7	ND	96.1122	5.187	1.67594	3.09499	0.00196821	0.0170944
ENSG00000157152	SYN2	ND	42.0053	5.17435	0.650302	7.95684	1.76492e-15	9.03977e-14
ENSG00000181381	DDX60L	ND	753.338	5.1589	0.382974	13.4706	2.32865e-41	4.46504e-39
ENSG00000119922	IFIT2	HALLMARK_INTERFERON_ALPHA_RESPONSE	12614.6	5.01767	0.247341	20.2864	1.69515e-91	2.53527e-88
ENSG00000149131	SERPING1	HALLMARK_INTERFERON_GAMMA_RESPONSE	8.30712	4.95533	0.843938	5.87168	4.3141e-09	1.19929e-07
ENSG00000177721	ANXA2R	ND	135.041	4.93579	0.75552	6.53297	6.44777e-11	2.2067e-09
ENSG00000212658	KRTAP29-1	ND	76.2613	4.92357	1.71663	2.86816	0.00412868	0.0312809
ENSG00000134326	CMPK2	ISG	1539.21	4.80017	0.590347	8.1311	4.25426e-16	2.25626e-14
ENSG00000019991	HGF	ND	413.774	4.72575	1.05654	4.47287	7.7177e-06	0.000128187
ENSG00000171860	C3AR1	HALLMARK_INFLAMMATORY_RESPONSE	8.05625	4.72313	0.990729	4.76733	1.86682e-06	3.43e-05
ENSG00000166278	C2	ND	8.12427	4.48019	1.56986	2.85388	0.00431894	0.0325425
ENSG00000122786	CALD1	ND	67.3991	4.44875	0.830421	5.35722	8.45121e-08	1.94755e-06
ENSG00000151364	KCTD14	ISG	3.8034	4.4055	1.42569	3.09008	0.002001	0.0173288
ENSG00000176641	RNF152	ND	10.2874	4.28903	1.31455	3.26275	0.00110337	0.0105309
ENSG00000204010	IFIT1B	ND	9.52868	4.28415	1.1575	3.70122	0.000214562	0.00254479
ENSG00000141753	IGFBP4	ND	476.491	4.27698	0.362582	11.7959	4.09752e-32	5.6743e-30
ENSG00000173578	XCR1	ND	15.4691	4.26126	1.46154	2.9156	0.00355004	0.0276822
ENSG00000135114	OASL	ISG	988.801	4.16921	0.358283	11.6366	2.68395e-31	3.49053e-29
ENSG00000125144	MT1G	ND	92.0549	4.12764	0.795414	5.18929	2.11093e-07	4.54915e-06
ENSG00000154451	GBP5	ND	1452.8	4.12536	0.464781	8.87592	6.93561e-19	4.43286e-17
ENSG00000100346	CACNA1I	ND	3.39329	4.12328	1.18299	3.48547	0.000491281	0.00522589
ENSG00000187944	C2orf66	ND	6.87059	4.08928	0.917011	4.45936	8.22039e-06	0.000134955
ENSG00000137393	RNF144B	HALLMARK_INFLAMMATORY_RESPONSE	29.0436	4.0537	0.659051	6.15081	7.7089e-10	2.32448e-08
ENSG00000139973	SYT16	ND	3.73089	4.03325	1.49168	2.70382	0.00685469	0.0475725
ENSG00000146285	SCML4	ND	13.1083	3.98651	1.04349	3.82037	0.000133251	0.00166147
ENSG00000197272	IL27	ND	18.7648	3.98278	0.811108	4.9103	9.09386e-07	1.77788e-05
ENSG00000092054	MYH7	ND	12.365	3.93512	0.625439	6.29177	3.13859e-10	9.8615e-09
ENSG00000221963	APOL6	HALLMARK_INTERFERON_GAMMA_RESPONSE	5410.43	3.90286	0.378985	10.2982	7.17965e-25	6.58766e-23
ENSG00000119917	IFIT3	HALLMARK_INTERFERON_ALPHA_RESPONSE	13807.6	3.73722	0.347467	10.7556	5.57723e-27	5.71323e-25
ENSG00000089692	LAG3	ND	257.365	3.63666	0.544667	6.67686	2.44121e-11	8.71379e-10
ENSG00000138646	HERC5	ISG	2816.02	3.63038	0.2384	15.2281	2.30197e-52	7.48439e-50
ENSG00000213512	GBP7	ND	18.1266	3.61818	0.577503	6.26522	3.72309e-10	1.16005e-08
ENSG00000198795	ZNF521	ND	3.37141	3.58425	1.16429	3.0785	0.00208048	0.0178416
ENSG00000197261	C6orf141	ND	9.98621	3.56178	1.06371	3.34846	0.00081261	0.00810227
ENSG00000162654	GBP4	HALLMARK_INTERFERON_ALPHA_RESPONSE	4078.14	3.55247	0.535868	6.62938	3.371e-11	1.19188e-09
ENSG00000168016	TRANK1	ISG	2584.38	3.53864	0.467976	7.56159	3.98183e-14	1.82676e-12
ENSG00000178826	TMEM139	ND	5.05646	3.47937	1.28778	2.70184	0.00689571	0.0478128
ENSG00000104213	PDGFRL	ISG	24.4047	3.44979	0.676774	5.0974	3.44355e-07	7.15301e-06
ENSG00000141837	CACNA1A	ISG	234.11	3.43748	1.24535	2.76026	0.00577551	0.0414259
ENSG00000187037	GPR141	ISG	23.8416	3.39289	0.575046	5.90021	3.63048e-09	1.01681e-07
ENSG00000168785	TSPAN5	ND	106.639	3.39267	0.50335	6.74018	1.58194e-11	5.70107e-10
ENSG00000121270	ABCC11	ND	5.3278	3.38131	1.21602	2.78063	0.00542535	0.0393127
ENSG00000177409	SAMD9L	ISG	10160.8	3.3246	0.19405	17.1327	8.45882e-66	4.51822e-63
ENSG00000117228	GBP1	ND	6293.05	3.31863	0.288337	11.5096	1.18086e-30	1.48411e-28
ENSG00000113263	ITK	ND	175.747	3.29743	0.666188	4.94969	7.433e-07	1.46853e-05
ENSG00000142089	IFITM3	ISG	137.958	3.29247	0.42537	7.74025	9.92189e-15	4.77144e-13
ENSG00000184979	USP18	ISG	1536.72	3.26766	0.639708	5.10804	3.25512e-07	6.8089e-06
ENSG00000141574	SECTM1	HALLMARK_INTERFERON_GAMMA_RESPONSE	25.246	3.20221	0.481825	6.64599	3.01177e-11	1.06739e-09
ENSG00000130589	HELZ2	ISG	3055.83	3.19129	0.220456	14.4759	1.72152e-47	4.15274e-45
ENSG00000162614	NEXN	ISG	435.068	3.19053	0.741646	4.30196	1.69293e-05	0.000258362
ENSG00000214872	SMTNL1	ND	65.1963	3.19025	0.517462	6.1652	7.03963e-10	2.14429e-08
ENSG00000130052	STARD8	ND	58.4944	3.15944	0.94313	3.34995	0.000808264	0.00807508
ENSG00000198673	TAFA2	ND	111.69	3.1344	0.287846	10.8892	1.29835e-27	1.39699e-25
ENSG00000188313	PLSCR1	ISG	1763.15	3.13326	0.324476	9.65638	4.61884e-22	3.655e-20
ENSG00000137628	DDX60	HALLMARK_INTERFERON_ALPHA_RESPONSE	1393.89	3.12907	0.297334	10.5237	6.71528e-26	6.52167e-24
ENSG00000136514	RTP4	ISG	229.256	3.08017	0.346936	8.87821	6.79426e-19	4.36116e-17
ENSG00000132530	XAF1	ISG	4224.24	3.06254	0.751033	4.07777	4.54691e-05	0.000633771
ENSG00000188322	SBK1	ND	8.70254	3.04563	0.989246	3.07874	0.00207876	0.017837
ENSG00000139318	DUSP6	ND	59.7193	3.0451	1.0709	2.84349	0.00446228	0.0335366
ENSG00000116663	FBXO6	ND	536.67	3.03189	0.261118	11.6112	3.6154e-31	4.66137e-29
ENSG00000163840	DTX3L	ND	6951.62	3.00771	0.19024	15.8101	2.65005e-56	9.90855e-54
ENSG00000163947	ARHGEF3	ND	1730.19	2.97726	0.556712	5.34794	8.89624e-08	2.04068e-06
ENSG00000165949	IFI27	HALLMARK_INTERFERON_ALPHA_RESPONSE	60.9619	2.97421	0.639799	4.64866	3.34091e-06	5.87843e-05
ENSG00000151689	INPP1	ND	942.494	2.94635	0.16904	17.4299	4.89703e-68	2.81692e-65
ENSG00000205045	SLFN12L	ND	247.575	2.94353	0.629848	4.67339	2.96264e-06	5.25614e-05
ENSG00000187510	PLEKHG7	ND	125.666	2.94036	0.46324	6.34738	2.19017e-10	6.98426e-09
ENSG00000138642	HERC6	ISG	711.181	2.94022	0.299839	9.806	1.06088e-22	8.57653e-21
ENSG00000114019	AMOTL2	ND	38.1454	2.9371	1.04334	2.8151	0.00487621	0.0360319
ENSG00000163563	MNDA	ISG	2010.54	2.89227	0.922725	3.13448	0.00172157	0.0153078
ENSG00000165899	OTOGL	ND	53.2317	2.86836	0.775807	3.69726	0.000217937	0.00257259
ENSG00000146411	SLC2A12	ND	14.2655	2.85954	0.947717	3.01729	0.00255046	0.0211328
ENSG00000132669	RIN2	ISG	62.4516	2.84765	0.958775	2.97009	0.00297711	0.0239901
ENSG00000105967	TFEC	ND	450.464	2.83889	0.401041	7.07882	1.45389e-12	5.75247e-11
ENSG00000101236	RNF24	ND	1027.89	2.83816	0.161738	17.5479	6.17165e-69	3.84597e-66
ENSG00000157601	MX1	ISG	17047.4	2.81553	0.541474	5.19975	1.99552e-07	4.33164e-06
ENSG00000127311	HELB	ND	735.3	2.81099	0.140466	20.0118	4.34331e-89	5.90532e-86
ENSG00000122643	NT5C3A	ISG	4176.83	2.80678	0.0966184	29.0501	1.53272e-185	1.14616e-181
ENSG00000166750	SLFN5	ND	6733.22	2.80666	0.493499	5.68726	1.29095e-08	3.41726e-07
ENSG00000205413	SAMD9	ISG	5305.15	2.79835	0.214527	13.0443	6.8507e-39	1.22801e-36
ENSG00000235750	KIAA0040	ISG	5723.06	2.78358	0.153656	18.1156	2.39964e-73	1.56039e-70
ENSG00000100336	APOL4	ND	37.5708	2.7833	0.782894	3.55514	0.000377779	0.00415238
ENSG00000010030	ETV7	ND	377.56	2.78125	0.953142	2.91798	0.00352307	0.0275437
ENSG00000183395	PMCH	ND	11.7217	2.74257	0.681409	4.02485	5.70105e-05	0.000779387
ENSG00000183386	FHL3	ND	571.304	2.71831	0.195653	13.8935	6.93489e-44	1.38291e-41
ENSG00000176170	SPHK1	HALLMARK_INFLAMMATORY_RESPONSE	23.5887	2.71252	0.556803	4.8716	1.10698e-06	2.13351e-05
ENSG00000133106	EPSTI1	ISG	1854.42	2.69799	0.534461	5.04806	4.4632e-07	9.11907e-06
ENSG00000126709	IFI6	ISG	1204.63	2.6948	0.394196	6.8362	8.13199e-12	2.98093e-10
ENSG00000170581	STAT2	ISG	6164.01	2.69302	0.183803	14.6517	1.31465e-48	3.44945e-46
ENSG00000184557	SOCS3	HALLMARK_INTERFERON_GAMMA_RESPONSE	2299.67	2.69036	0.425986	6.31559	2.69125e-10	8.50958e-09
ENSG00000101347	SAMHD1	HALLMARK_INTERFERON_GAMMA_RESPONSE	2264.03	2.68845	0.175034	15.3595	3.0575e-53	1.06344e-50
ENSG00000140807	NKD1	ND	19.1722	2.6825	0.741362	3.61834	0.000296494	0.00336446
ENSG00000078098	FAP	ND	4.86135	2.67325	0.896988	2.98025	0.00288013	0.0233977
ENSG00000160233	LRRC3	ND	194.806	2.65334	0.616709	4.30242	1.6894e-05	0.000258087
ENSG00000113916	BCL6	ND	121.533	2.6457	0.470787	5.61973	1.91255e-08	4.91479e-07
ENSG00000014257	ACP3	ND	130.432	2.64336	0.769612	3.43467	0.000593282	0.00614908
ENSG00000155974	GRIP1	ND	19.6398	2.61801	0.477386	5.48406	4.1567e-08	1.00595e-06
ENSG00000060656	PTPRU	ND	24.0928	2.61187	0.810741	3.22158	0.00127484	0.0118667
ENSG00000108771	DHX58	ISG	830.418	2.60547	0.396959	6.56356	5.25395e-11	1.81894e-09
ENSG00000177294	FBXO39	ND	10.945	2.59714	0.745717	3.48275	0.000496298	0.00526802
ENSG00000130066	SAT1	ND	6422.91	2.55894	0.284601	8.99134	2.44234e-19	1.6307e-17
ENSG00000102524	TNFSF13B	ND	624.395	2.54779	0.342569	7.43733	1.02744e-13	4.57333e-12
ENSG00000111331	OAS3	ISG	6896.86	2.54692	0.508709	5.00664	5.53892e-07	1.11644e-05
ENSG00000226025	LGALS17A	ND	739.682	2.53795	0.36752	6.90562	4.99859e-12	1.90712e-10
ENSG00000138496	PARP9	ISG	5302.58	2.52862	0.34381	7.35471	1.91344e-13	8.19982e-12
ENSG00000183486	MX2	ISG	5956.42	2.52793	0.406049	6.22568	4.79462e-10	1.47548e-08
ENSG00000186806	VSIG10L	ND	68.5953	2.52108	0.457382	5.51198	3.54821e-08	8.68527e-07
ENSG00000183813	CCR4	ND	201.313	2.51958	0.449198	5.60908	2.03409e-08	5.21815e-07
ENSG00000137460	FHDC1	ND	25.1028	2.51637	0.704671	3.57098	0.000355645	0.00394001
ENSG00000124721	DNAH8	ND	77.1717	2.49644	0.498004	5.01288	5.36205e-07	1.08225e-05
ENSG00000206559	ZCWPW2	ND	8.3196	2.48111	0.796608	3.11459	0.00184199	0.0161766
ENSG00000115267	IFIH1	ISG	5850.27	2.46757	0.151244	16.3151	7.70275e-60	3.29149e-57
ENSG00000114127	XRN1	ND	7740.25	2.45065	0.114445	21.4134	1.0033e-101	1.87567e-98
ENSG00000187608	ISG15	ISG	2451.21	2.43499	0.332895	7.31459	2.58176e-13	1.08463e-11
ENSG00000144488	ESPNL	ND	44.9409	2.43198	0.794624	3.06055	0.00220933	0.0187835
ENSG00000059378	PARP12	ISG	1457.51	2.4307	0.252893	9.61155	7.14618e-22	5.50919e-20
ENSG00000111335	OAS2	ISG	8305.97	2.42012	0.29081	8.32201	8.6481e-17	4.88079e-15
ENSG00000169252	ADRB2	ND	35.9401	2.40826	0.537687	4.47892	7.50211e-06	0.000124807
ENSG00000114737	CISH	ND	342.124	2.40669	0.415439	5.79314	6.90828e-09	1.87855e-07
ENSG00000163218	PGLYRP4	ND	50.1233	2.40627	0.716736	3.35726	0.000787183	0.00789612
ENSG00000101342	TLDC2	ND	63.4897	2.40514	0.351122	6.84988	7.39099e-12	2.73613e-10
ENSG00000184898	RBM43	ISG	552.005	2.40495	0.195017	12.332	6.09207e-35	9.29724e-33
ENSG00000134716	CYP2J2	ND	30.0978	2.39964	0.816693	2.93824	0.00330085	0.0260515
ENSG00000173193	PARP14	HALLMARK_INTERFERON_ALPHA_RESPONSE	19896.6	2.39057	0.147649	16.1909	5.84306e-59	2.42747e-56
ENSG00000162645	GBP2	HALLMARK_INTERFERON_ALPHA_RESPONSE	3779.47	2.38887	0.329048	7.25993	3.8729e-13	1.60897e-11
ENSG00000147434	CHRNA6	ND	141.471	2.38441	0.341612	6.97989	2.95406e-12	1.14458e-10
ENSG00000137198	GMPR	ISG	83.1542	2.36876	0.428118	5.53295	3.14882e-08	7.78409e-07
ENSG00000148948	LRRC4C	ND	103.208	2.34664	0.58393	4.01871	5.85188e-05	0.000794935
ENSG00000173821	RNF213	HALLMARK_INTERFERON_GAMMA_RESPONSE	23985.9	2.34295	0.154293	15.1851	4.43725e-52	1.41199e-49
ENSG00000136244	IL6	HALLMARK_INTERFERON_GAMMA_RESPONSE	46.6798	2.32936	0.697761	3.33833	0.000842839	0.00836463
ENSG00000135899	SP110	ISG	4151.52	2.31763	0.234004	9.90421	3.9911e-23	3.33469e-21
ENSG00000132109	TRIM21	HALLMARK_INTERFERON_ALPHA_RESPONSE	3541.39	2.31387	0.123777	18.6938	5.55928e-78	4.61914e-75
ENSG00000112773	TENT5A	ISG	455.899	2.29487	0.4169	5.5046	3.70018e-08	9.04246e-07
ENSG00000128284	APOL3	ND	1502.51	2.2866	0.130437	17.5304	8.39917e-69	5.02472e-66
ENSG00000083097	DOP1A	ND	2043.5	2.28572	0.0858574	26.6223	3.74247e-156	1.11945e-152
ENSG00000134470	IL15RA	HALLMARK_INTERFERON_GAMMA_RESPONSE	868.08	2.26027	0.140734	16.0606	4.81827e-58	1.89637e-55
ENSG00000042062	RIPOR3	ND	46.6602	2.25485	0.47711	4.72607	2.28909e-06	4.15482e-05
ENSG00000139572	GPR84	ND	22.7831	2.24645	0.645273	3.48139	0.000498814	0.00528452
ENSG00000167371	PRRT2	ND	67.2123	2.24072	0.339396	6.60209	4.05399e-11	1.41994e-09
ENSG00000196083	IL1RAP	ND	62.6751	2.23571	0.379665	5.88864	3.89391e-09	1.08652e-07
ENSG00000140464	PML	HALLMARK_INTERFERON_GAMMA_RESPONSE	4446.78	2.22946	0.085889	25.9575	1.49743e-148	3.73259e-145
ENSG00000149218	ENDOD1	ND	3548.35	2.22937	0.484724	4.59926	4.24002e-06	7.37369e-05
ENSG00000185499	MUC1	ND	95.4792	2.22779	0.468828	4.75184	2.01578e-06	3.69008e-05
ENSG00000224389	C4B	ND	27.4538	2.2139	0.512059	4.32353	1.53553e-05	0.000237737
ENSG00000185507	IRF7	ISG	3054.55	2.19838	0.268012	8.20254	2.35362e-16	1.29415e-14
ENSG00000035720	STAP1	ND	2071.22	2.17867	0.228608	9.53015	1.5705e-21	1.17442e-19
ENSG00000117226	GBP3	ISG	729.826	2.16819	0.680143	3.18784	0.00143339	0.0130849
ENSG00000135148	TRAFD1	HALLMARK_INTERFERON_ALPHA_RESPONSE	5995.02	2.16389	0.116014	18.652	1.21661e-77	9.57665e-75
ENSG00000185272	RBM11	ND	25.7582	2.15414	0.494903	4.35265	1.34502e-05	0.000210861
ENSG00000152778	IFIT5	ISG	1833.1	2.14928	0.231996	9.26427	1.96412e-20	1.35997e-18
ENSG00000196664	TLR7	ND	3534.79	2.14807	0.448138	4.79333	1.64035e-06	3.03851e-05
ENSG00000020577	SAMD4A	ND	715.181	2.14371	0.271173	7.9053	2.6728e-15	1.35049e-13
ENSG00000140105	WARS1	HALLMARK_INTERFERON_ALPHA_RESPONSE	18081.8	2.12186	0.325413	6.5205	7.00731e-11	2.38727e-09
ENSG00000124201	ZNFX1	HALLMARK_INTERFERON_GAMMA_RESPONSE	9806.09	2.11827	0.1403	15.0981	1.66649e-51	4.88706e-49
ENSG00000143344	RGL1	ND	1844.81	2.11391	0.161965	13.0517	6.21745e-39	1.134e-36
ENSG00000163565	IFI16	ND	17297.5	2.1097	0.126954	16.6179	5.17033e-62	2.41648e-59
ENSG00000172936	MYD88	HALLMARK_INTERFERON_GAMMA_RESPONSE	5849.04	2.10849	0.100277	21.0267	3.73454e-98	6.20597e-95
ENSG00000100342	APOL1	ND	2434.98	2.10357	0.140103	15.0145	5.90262e-51	1.57642e-48
ENSG00000177807	KCNJ10	ND	14.1701	2.10069	0.622362	3.37535	0.000737213	0.00747003
ENSG00000197121	PGAP1	ISG	751.53	2.08534	0.207596	10.0452	9.64656e-24	8.15107e-22
ENSG00000130813	SHFL	ND	2240.71	2.08529	0.146147	14.2685	3.44096e-46	7.68104e-44
ENSG00000155158	TTC39B	ND	103.263	2.0798	0.279773	7.43388	1.05454e-13	4.68003e-12
ENSG00000242616	GNG10	ND	12.6118	2.07608	0.620953	3.34338	0.000827636	0.00822467
ENSG00000138035	PNPT1	ISG	4376.34	2.05672	0.203172	10.123	4.367e-24	3.79726e-22
ENSG00000168404	MLKL	ND	680.936	2.05054	0.178747	11.4718	1.82862e-30	2.26023e-28
ENSG00000127951	FGL2	HALLMARK_INTERFERON_GAMMA_RESPONSE	400.869	2.05036	0.579519	3.53803	0.000403122	0.00439119
ENSG00000128335	APOL2	ND	2757.97	2.04649	0.212439	9.6333	5.78399e-22	4.50549e-20
ENSG00000121060	TRIM25	HALLMARK_INTERFERON_ALPHA_RESPONSE	7242.02	2.03213	0.10957	18.5465	8.70516e-77	6.50972e-74
ENSG00000185033	SEMA4B	ND	852.128	2.02757	0.29471	6.87988	5.99012e-12	2.24532e-10
ENSG00000103642	LACTB	ND	2623.91	2.02242	0.104489	19.3554	1.83559e-83	1.71582e-80
ENSG00000124256	ZBP1	ISG	623.196	2.02056	0.428795	4.71217	2.45092e-06	4.41556e-05
ENSG00000089127	OAS1	ISG	2773.91	2.01746	0.328627	6.13906	8.30098e-10	2.49798e-08
ENSG00000187260	WDR86	ND	22.2186	2.00961	0.579495	3.46786	0.000524612	0.00552931
ENSG00000163644	PPM1K	ISG	5728.33	2.00486	0.175227	11.4415	2.59302e-30	3.12751e-28
ENSG00000221883	ARIH2OS	ND	36.5491	1.98454	0.436094	4.55072	5.34624e-06	9.13809e-05
ENSG00000136960	ENPP2	ND	1175.55	1.96636	0.706405	2.78361	0.00537575	0.0390424
ENSG00000108387	SEPTIN4	ND	13.859	1.95938	0.557382	3.51533	0.000439213	0.00474287
ENSG00000111254	AKAP3	ND	71.5484	1.95325	0.43673	4.47244	7.7331e-06	0.000128222
ENSG00000181619	GPR135	ND	240.155	1.94753	0.348254	5.59227	2.24123e-08	5.70066e-07
ENSG00000156587	UBE2L6	HALLMARK_INTERFERON_ALPHA_RESPONSE	2909.22	1.94711	0.13963	13.9448	3.3817e-44	6.92832e-42
ENSG00000171621	SPSB1	ND	349.967	1.94435	0.604023	3.21899	0.00128643	0.0119206
ENSG00000185013	NT5C1B	ND	11.312	1.93914	0.592291	3.27396	0.00106052	0.0102264
ENSG00000111405	ENDOU	ND	18.3145	1.93497	0.605679	3.19471	0.00139971	0.0128194
ENSG00000177301	KCNA2	ND	40.7297	1.93219	0.378107	5.11017	3.2187e-07	6.74214e-06
ENSG00000068079	IFI35	ISG	1609.62	1.9066	0.216646	8.80054	1.36164e-18	8.4853e-17
ENSG00000137965	IFI44	ISG	3738.68	1.90576	0.244223	7.80338	6.02697e-15	2.93614e-13
ENSG00000112320	SOBP	ND	25.545	1.90104	0.579811	3.27873	0.00104275	0.0100745
ENSG00000143147	GPR161	ND	7.79466	1.89479	0.691347	2.74073	0.00613038	0.0434325
ENSG00000168394	TAP1	HALLMARK_INTERFERON_ALPHA_RESPONSE	11324	1.8905	0.12502	15.1216	1.16757e-51	3.49243e-49
ENSG00000196116	TDRD7	ISG	2092.99	1.8863	0.0976817	19.3107	4.36687e-83	3.84182e-80
ENSG00000179627	ZBTB42	ND	96.4183	1.88323	0.314688	5.98445	2.17117e-09	6.24461e-08
ENSG00000111837	MAK	ND	215.119	1.8784	0.276342	6.79739	1.06531e-11	3.87661e-10
ENSG00000003400	CASP10	ND	584.327	1.86963	0.41309	4.52596	6.01218e-06	0.000102296
ENSG00000185338	SOCS1	HALLMARK_INTERFERON_GAMMA_RESPONSE	637.38	1.86711	0.303226	6.15749	7.39046e-10	2.23749e-08
ENSG00000138593	SECISBP2L	ND	6466.38	1.85627	0.107132	17.327	2.94445e-67	1.63101e-64
ENSG00000134460	IL2RA	HALLMARK_IL6_JAK_STAT3_SIGNALING	1746.75	1.85434	0.478006	3.87932	0.00010475	0.00134707
ENSG00000173786	CNP	ISG	3128.03	1.85059	0.196836	9.4017	5.36869e-21	3.78746e-19
ENSG00000168334	XIRP1	ND	89.5685	1.84211	0.559372	3.29318	0.000990595	0.00965169
ENSG00000197536	IRF1-AS1	ND	504.018	1.84101	0.187873	9.79922	1.13462e-22	9.07455e-21
ENSG00000100884	CPNE6	ND	13.0423	1.83632	0.679915	2.70081	0.00691713	0.0479169
ENSG00000172183	ISG20	HALLMARK_INTERFERON_ALPHA_RESPONSE	3435.4	1.82594	0.255614	7.14333	9.10959e-13	3.65263e-11
ENSG00000005249	PRKAR2B	ND	14.2629	1.8217	0.631204	2.88608	0.00390073	0.0298194
ENSG00000117280	RAB29	ND	2966.38	1.8186	0.177635	10.2378	1.34213e-24	1.19481e-22
ENSG00000155367	PPM1J	ND	32.5284	1.81753	0.599239	3.03307	0.0024208	0.0202265
ENSG00000141664	ZCCHC2	ND	2849.28	1.81412	0.0931867	19.4676	2.06897e-84	2.0629e-81
ENSG00000101577	LPIN2	ND	2724.49	1.8129	0.0433223	41.8468	0	0
ENSG00000105939	ZC3HAV1	ND	7821.53	1.80082	0.0654047	27.5334	6.99082e-167	2.61387e-163
ENSG00000136634	IL10	HALLMARK_INFLAMMATORY_RESPONSE	1976.6	1.79689	0.373373	4.81258	1.48992e-06	2.78541e-05
ENSG00000165806	CASP7	HALLMARK_INTERFERON_GAMMA_RESPONSE	2030.63	1.79338	0.162677	11.0242	2.92242e-28	3.2138e-26
ENSG00000253276	CCDC71L	ND	393.294	1.78789	0.19393	9.21925	2.9918e-20	2.05254e-18
ENSG00000157992	KRTCAP3	ND	27.5459	1.78759	0.369908	4.83253	1.34809e-06	2.5425e-05
ENSG00000146425	DYNLT1	ISG	1794.93	1.78031	0.110081	16.1727	7.8545e-59	3.17491e-56
ENSG00000055332	EIF2AK2	ISG	10263.8	1.75249	0.166142	10.5481	5.18095e-26	5.06446e-24
ENSG00000172331	BPGM	HALLMARK_INTERFERON_GAMMA_RESPONSE	794.513	1.74832	0.120812	14.4713	1.83884e-47	4.36536e-45
ENSG00000137959	IFI44L	ISG	9413.14	1.74458	0.489153	3.56654	0.000361728	0.00400445
ENSG00000168961	LGALS9	ND	3339.34	1.73778	0.20429	8.50642	1.7938e-17	1.04797e-15
ENSG00000178685	PARP10	ISG	2895.32	1.73459	0.163238	10.6261	2.25237e-26	2.24577e-24
ENSG00000108679	LGALS3BP	ISG	250.583	1.72736	0.360379	4.79318	1.64156e-06	3.03851e-05
ENSG00000214226	C17orf67	ND	181.217	1.726	0.268921	6.41824	1.37856e-10	4.53136e-09
ENSG00000129355	CDKN2D	ND	370.602	1.72227	0.251193	6.85638	7.0629e-12	2.62116e-10
ENSG00000136213	CHST12	ND	697.017	1.71895	0.206948	8.30619	9.88214e-17	5.55629e-15
ENSG00000148053	NTRK2	ND	1128.63	1.70884	0.52502	3.25481	0.00113468	0.010768
ENSG00000075234	TTC38	ND	938.511	1.69995	0.103595	16.4095	1.63547e-60	7.19416e-58
ENSG00000102554	KLF5	ND	874.705	1.69826	0.411732	4.12466	3.71281e-05	0.000527841
ENSG00000120756	PLS1	ND	94.396	1.69815	0.42582	3.98794	6.66482e-05	0.000893982
ENSG00000106617	PRKAG2	ND	590.158	1.69795	0.190141	8.92996	4.26155e-19	2.80774e-17
ENSG00000112367	FIG4	ND	880.463	1.68947	0.1681	10.0504	9.15049e-24	7.77583e-22
ENSG00000095794	CREM	ND	1464.48	1.68825	0.290347	5.8146	6.0778e-09	1.66788e-07
ENSG00000109667	SLC2A9	ND	22.8205	1.68218	0.499988	3.36445	0.000766972	0.00773313
ENSG00000177854	TMEM187	ND	61.2808	1.68032	0.417422	4.02547	5.68619e-05	0.000778066
ENSG00000064932	SBNO2	ND	5451.9	1.66852	0.172892	9.65066	4.8842e-22	3.84464e-20
ENSG00000184371	CSF1	HALLMARK_INTERFERON_ALPHA_RESPONSE	2064.15	1.66169	0.545691	3.04512	0.00232589	0.0195867
ENSG00000125347	IRF1	HALLMARK_INTERFERON_ALPHA_RESPONSE	4098.71	1.65916	0.160194	10.3572	3.88013e-25	3.62695e-23
ENSG00000110848	CD69	HALLMARK_INTERFERON_GAMMA_RESPONSE	3819.36	1.6512	0.160238	10.3046	6.71381e-25	6.19826e-23
ENSG00000248592	STIMATE-MUSTN1	ND	15.4464	1.64829	0.505124	3.26314	0.00110184	0.0105231
ENSG00000196247	ZNF107	ND	3568.22	1.6388	0.107577	15.2337	2.1116e-52	7.01801e-50
ENSG00000106785	TRIM14	ISG	2435.15	1.63263	0.300335	5.43604	5.44766e-08	1.29945e-06
ENSG00000120526	NUDCD1	ND	2333.36	1.63113	0.0591685	27.5674	2.73502e-167	1.3635e-163
ENSG00000180592	SKIDA1	ND	8.3017	1.62333	0.58739	2.76362	0.00571635	0.0410436
ENSG00000102921	N4BP1	ND	3893.57	1.61406	0.152773	10.5651	4.32566e-26	4.25622e-24
ENSG00000183977	PP2D1	ND	20.6424	1.61061	0.502901	3.20263	0.00136181	0.0124876
ENSG00000109063	MYH3	ND	134.681	1.60119	0.193639	8.26896	1.35137e-16	7.51344e-15
ENSG00000125148	MT2A	HALLMARK_INTERFERON_GAMMA_RESPONSE	1441.42	1.58209	0.393324	4.02235	5.76215e-05	0.000785586
ENSG00000164749	HNF4G	ND	473.265	1.57343	0.275461	5.71197	1.11673e-08	2.97185e-07
ENSG00000038210	PI4K2B	ISG	5141.29	1.57198	0.160402	9.80024	1.12322e-22	9.03167e-21
ENSG00000110852	CLEC2B	ND	335.946	1.56839	0.452644	3.46496	0.000530306	0.00558147
ENSG00000159314	ARHGAP27	ND	2220.23	1.55751	0.0786582	19.801	2.91989e-87	3.63916e-84
ENSG00000126790	L3HYPDH	ND	502.956	1.54784	0.116093	13.3328	1.49232e-40	2.78989e-38
ENSG00000110057	UNC93B1	ISG	1440.44	1.53806	0.134198	11.4611	2.06795e-30	2.5145e-28
ENSG00000163666	HESX1	ISG	53.2873	1.53104	0.421142	3.63545	0.000277495	0.0031778
ENSG00000117013	KCNQ4	ND	23.0949	1.52738	0.539954	2.82873	0.0046733	0.0347558
ENSG00000143067	ZNF697	ND	796.514	1.52607	0.25806	5.91363	3.34654e-09	9.3904e-08
ENSG00000115415	STAT1	HALLMARK_INTERFERON_GAMMA_RESPONSE	25691.2	1.52411	0.161663	9.42768	4.19254e-21	3.0146e-19
ENSG00000122591	FAM126A	ND	5663.91	1.5241	0.15953	9.5537	1.25147e-21	9.50101e-20
ENSG00000136147	PHF11	ND	2355.18	1.52386	0.0893969	17.0461	3.7393e-65	1.92845e-62
ENSG00000021355	SERPINB1	ND	1058.04	1.52199	0.522614	2.91227	0.00358811	0.027926
ENSG00000166444	DENND2B	ND	70.4247	1.51362	0.534391	2.83241	0.0046198	0.0344952
ENSG00000170385	SLC30A1	ND	2349.82	1.50238	0.214788	6.99472	2.65782e-12	1.03516e-10
ENSG00000103740	ACSBG1	ND	39.2942	1.49976	0.359942	4.16668	3.09061e-05	0.00044617
ENSG00000142599	RERE	ND	7343.91	1.49516	0.317029	4.71617	2.40322e-06	4.33565e-05
ENSG00000143178	TBX19	ND	134.551	1.49126	0.246405	6.05207	1.42999e-09	4.19353e-08
ENSG00000163564	PYHIN1	ND	35.1047	1.47654	0.440598	3.35123	0.000804542	0.00804865
ENSG00000123609	NMI	HALLMARK_INTERFERON_ALPHA_RESPONSE	2699.04	1.46378	0.155637	9.40506	5.20015e-21	3.68594e-19
ENSG00000105559	PLEKHA4	ND	139.094	1.46367	0.429543	3.40751	0.000655592	0.00672038
ENSG00000135709	KIAA0513	ND	279.358	1.46364	0.245685	5.95736	2.5635e-09	7.30279e-08
ENSG00000178202	POGLUT3	ND	862.556	1.46047	0.282957	5.16147	2.45018e-07	5.23287e-06
ENSG00000174600	CMKLR1	HALLMARK_INTERFERON_GAMMA_RESPONSE	660.098	1.45964	0.52065	2.80349	0.00505529	0.037135
ENSG00000169871	TRIM56	ND	2652.62	1.45485	0.112631	12.917	3.6074e-38	6.34733e-36
ENSG00000204388	HSPA1B	ISG	614.836	1.44376	0.178624	8.0827	6.33492e-16	3.31276e-14
ENSG00000168310	IRF2	HALLMARK_INTERFERON_ALPHA_RESPONSE	3926.21	1.43876	0.0921145	15.6192	5.3879e-55	1.9654e-52
ENSG00000154309	DISP1	ND	43.7851	1.43797	0.320693	4.48394	7.32788e-06	0.000122453
ENSG00000138166	DUSP5	ND	5879.8	1.43787	0.197694	7.27321	3.51046e-13	1.46246e-11
ENSG00000002549	LAP3	HALLMARK_INTERFERON_ALPHA_RESPONSE	8640.28	1.43551	0.183942	7.80414	5.99096e-15	2.92813e-13
ENSG00000123737	EXOSC9	ISG	3730.97	1.43534	0.0871382	16.472	5.8343e-61	2.64417e-58
ENSG00000197629	MPEG1	ND	2496.31	1.43016	0.31615	4.52368	6.07748e-06	0.000103055
ENSG00000115339	GALNT3	ND	170.896	1.42832	0.37684	3.79025	0.000150496	0.00184644
ENSG00000161692	DBF4B	ND	1467.18	1.42725	0.10942	13.0438	6.8971e-39	1.22801e-36
ENSG00000079385	CEACAM1	ND	104.202	1.42125	0.509328	2.79044	0.00526366	0.0383268
ENSG00000013374	NUB1	HALLMARK_INTERFERON_ALPHA_RESPONSE	5160.58	1.41769	0.327391	4.33026	1.48935e-05	0.000231306
ENSG00000104368	PLAT	ND	38.645	1.41498	0.407719	3.47046	0.000519559	0.00548378
ENSG00000155313	USP25	ND	3073.32	1.4085	0.143183	9.83708	7.79388e-23	6.33507e-21
ENSG00000187210	GCNT1	ND	570.865	1.39601	0.404358	3.45242	0.000555574	0.00581452
ENSG00000196684	HSH2D	ISG	4275.35	1.39507	0.240804	5.79339	6.89801e-09	1.87855e-07
ENSG00000182957	SPATA13	ND	2069.15	1.39432	0.136065	10.2475	1.21505e-24	1.09471e-22
ENSG00000155324	GRAMD2B	ND	692.109	1.39383	0.135803	10.2636	1.02764e-24	9.31482e-23
ENSG00000177272	KCNA3	HALLMARK_INFLAMMATORY_RESPONSE	618.516	1.39282	0.382323	3.64304	0.000269435	0.00309736
ENSG00000180263	FGD6	ND	1242.15	1.39111	0.374897	3.71066	0.000206722	0.00245961
ENSG00000196843	ARID5A	ND	6241.26	1.39066	0.213664	6.50865	7.58268e-11	2.57742e-09
ENSG00000164983	TMEM65	ND	209.85	1.38656	0.362918	3.82059	0.000133131	0.00166147
ENSG00000117298	ECE1	ND	3260.78	1.38322	0.397248	3.48201	0.000497663	0.00527875
ENSG00000172382	PRSS27	ND	39.7602	1.37986	0.411973	3.3494	0.000809875	0.00808038
ENSG00000162772	ATF3	ISG	1507.09	1.36483	0.238926	5.71234	1.11434e-08	2.97079e-07
ENSG00000116205	TCEANC2	ND	1029.87	1.36479	0.0945481	14.4349	3.12126e-47	7.29399e-45
ENSG00000182179	UBA7	ISG	3578.65	1.36208	0.153557	8.87017	7.30346e-19	4.64811e-17
ENSG00000106588	PSMA2	HALLMARK_INTERFERON_GAMMA_RESPONSE	245.498	1.3563	0.144042	9.41596	4.68764e-21	3.35447e-19
ENSG00000140968	IRF8	HALLMARK_INTERFERON_GAMMA_RESPONSE	16327	1.35627	0.207041	6.55072	5.72613e-11	1.97327e-09
ENSG00000139174	PRICKLE1	ND	50.645	1.35425	0.343581	3.94156	8.09525e-05	0.00106955
ENSG00000152749	GPR180	ND	1401.98	1.35032	0.116737	11.5671	6.04638e-31	7.66353e-29
ENSG00000185947	ZNF267	ND	5406.06	1.34841	0.0948599	14.2148	7.41828e-46	1.63158e-43
ENSG00000204267	TAP2	ND	3245.2	1.34545	0.0686263	19.6054	1.38984e-85	1.48475e-82
ENSG00000078081	LAMP3	HALLMARK_INTERFERON_ALPHA_RESPONSE	9458.25	1.34396	0.205921	6.52659	6.72847e-11	2.29751e-09
ENSG00000132274	TRIM22	ND	14642.2	1.34251	0.0924431	14.5225	8.72227e-48	2.13853e-45
ENSG00000120539	MASTL	ISG	3160.79	1.34237	0.0875408	15.3342	4.5191e-53	1.53608e-50
ENSG00000244731	C4A	ND	46.9923	1.34034	0.490441	2.73293	0.00627734	0.044264
ENSG00000101596	SMCHD1	ND	11282.6	1.33889	0.112336	11.9186	9.47395e-33	1.34945e-30
ENSG00000155363	MOV10	ISG	2617.45	1.33808	0.104149	12.8477	8.86363e-38	1.48949e-35
ENSG00000253159	PCDHGA12	ND	60.3471	1.33507	0.469592	2.84305	0.00446844	0.0335661
ENSG00000129467	ADCY4	ND	57.4969	1.33487	0.377107	3.53975	0.000400502	0.004369
ENSG00000143382	ADAMTSL4	ND	30.5201	1.3333	0.406391	3.28083	0.00103501	0.0100063
ENSG00000025708	TYMP	ND	2142.57	1.33279	0.348614	3.82311	0.000131779	0.00164652
ENSG00000187193	MT1X	ND	230.377	1.32427	0.357908	3.70002	0.00021558	0.00255484
ENSG00000163823	CCR1	HALLMARK_IL6_JAK_STAT3_SIGNALING	166.91	1.3242	0.414847	3.19202	0.00141282	0.0129236
ENSG00000043462	LCP2	HALLMARK_INTERFERON_GAMMA_RESPONSE	1467.54	1.32258	0.228163	5.79666	6.76502e-09	1.84631e-07
ENSG00000163121	NEURL3	ND	115.791	1.31813	0.236547	5.57238	2.51285e-08	6.31632e-07
ENSG00000155287	SLC25A28	HALLMARK_INTERFERON_ALPHA_RESPONSE	1353.66	1.31744	0.0946867	13.9137	5.23205e-44	1.05744e-41
ENSG00000169047	IRS1	ND	429.05	1.31729	0.152623	8.631	6.08167e-18	3.65291e-16
ENSG00000008735	MAPK8IP2	ND	19.2452	1.31273	0.419303	3.13075	0.00174363	0.015458
ENSG00000165997	ARL5B	ND	3213.99	1.31254	0.0874139	15.0152	5.83589e-51	1.57642e-48
ENSG00000142961	MOB3C	ND	1498.18	1.30546	0.145407	8.97799	2.75753e-19	1.83296e-17
ENSG00000125826	RBCK1	HALLMARK_INTERFERON_GAMMA_RESPONSE	3495.43	1.30087	0.0931593	13.9639	2.58814e-44	5.37615e-42
ENSG00000164463	CREBRF	ND	1774.88	1.29299	0.0857402	15.0803	2.18147e-51	6.15586e-49
ENSG00000236699	ARHGEF38	ND	17.8529	1.29295	0.465483	2.77765	0.00547534	0.0395982
ENSG00000130779	CLIP1	ND	4049.8	1.292	0.256623	5.03463	4.78766e-07	9.75535e-06
ENSG00000076053	RBM7	ND	1096.66	1.28589	0.119969	10.7185	8.33677e-27	8.48196e-25
ENSG00000198945	L3MBTL3	ND	271.115	1.28148	0.352748	3.63286	0.000280298	0.00320745
ENSG00000151490	PTPRO	ND	246.293	1.27871	0.285007	4.48658	7.23741e-06	0.000121077
ENSG00000165935	SMCO2	ND	26.9583	1.27782	0.438995	2.91079	0.00360517	0.0280358
ENSG00000131979	GCH1	HALLMARK_INTERFERON_GAMMA_RESPONSE	1947.19	1.27305	0.14515	8.77058	1.77753e-18	1.1031e-16
ENSG00000172738	TMEM217	ND	342.255	1.27103	0.361667	3.51436	0.000440811	0.00474641
ENSG00000137449	CPEB2	ND	1701.46	1.27095	0.106634	11.9188	9.44287e-33	1.34945e-30
ENSG00000120690	ELF1	HALLMARK_INTERFERON_ALPHA_RESPONSE	7755.25	1.26847	0.0760624	16.6767	1.93716e-62	9.65737e-60
ENSG00000054267	ARID4B	ND	5322.7	1.25942	0.0836417	15.0573	3.09012e-51	8.55849e-49
ENSG00000073670	ADAM11	ND	25.9297	1.25806	0.464436	2.70878	0.00675306	0.0470199
ENSG00000100226	GTPBP1	ND	3830.16	1.2559	0.0860328	14.5979	2.89651e-48	7.34241e-46
ENSG00000163568	AIM2	ND	1009.3	1.25468	0.433859	2.8919	0.00382924	0.0294231
ENSG00000176472	ZNF575	ND	72.3383	1.24947	0.276121	4.52507	6.03751e-06	0.000102591
ENSG00000128254	YWHAH-AS1	ND	24.3923	1.24706	0.430359	2.89773	0.00375878	0.0289775
ENSG00000103966	EHD4	ND	7742.05	1.24629	0.112086	11.1191	1.01331e-28	1.13097e-26
ENSG00000072858	SIDT1	ND	2123.69	1.24375	0.168101	7.39884	1.37384e-13	6.00792e-12
ENSG00000132256	TRIM5	ISG	2943.58	1.23808	0.142279	8.70176	3.26776e-18	2.01953e-16
ENSG00000142733	MAP3K6	ND	61.5138	1.23737	0.441832	2.80054	0.00510172	0.0374026
ENSG00000075131	TIPIN	ND	1309.65	1.23381	0.0857902	14.3817	6.745e-47	1.55197e-44
ENSG00000185880	TRIM69	ND	3435.75	1.23365	0.140098	8.80564	1.3011e-18	8.17614e-17
ENSG00000170175	CHRNB1	ND	408.28	1.22924	0.171507	7.16729	7.64961e-13	3.0921e-11
ENSG00000144959	NCEH1	ND	427.251	1.22924	0.257685	4.77031	1.83938e-06	3.38374e-05
ENSG00000057657	PRDM1	ND	2248.48	1.22568	0.230992	5.30615	1.11966e-07	2.51275e-06
ENSG00000184988	TMEM106A	ND	716.218	1.22466	0.172389	7.10402	1.21175e-12	4.83279e-11
ENSG00000102908	NFAT5	ND	8192.49	1.22284	0.130275	9.38661	6.19596e-21	4.35055e-19
ENSG00000162694	EXTL2	ND	695.428	1.21893	0.156221	7.80258	6.06533e-15	2.94523e-13
ENSG00000185404	SP140L	ND	1594.42	1.21699	0.145134	8.38524	5.06214e-17	2.92314e-15
ENSG00000145103	ILDR1	ND	616.186	1.21282	0.0967909	12.5303	5.09583e-36	8.18817e-34
ENSG00000159256	MORC3	ND	2221.86	1.20316	0.158566	7.58778	3.25435e-14	1.50223e-12
ENSG00000137275	RIPK1	HALLMARK_INTERFERON_GAMMA_RESPONSE	1582.54	1.19768	0.0767623	15.6024	7.01014e-55	2.49628e-52
ENSG00000148400	NOTCH1	ND	6094.6	1.19566	0.115916	10.3149	6.03492e-25	5.6061e-23
ENSG00000163814	CDCP1	ND	303.563	1.19555	0.284675	4.19972	2.6725e-05	0.000392722
ENSG00000128203	ASPHD2	ND	469.482	1.19302	0.125662	9.49389	2.22569e-21	1.63174e-19
ENSG00000137200	CMTR1	ISG	4262.13	1.19182	0.139663	8.53356	1.41917e-17	8.38937e-16
ENSG00000198160	MIER1	ND	5032.96	1.19155	0.0537615	22.1637	7.69122e-109	1.64328e-105
ENSG00000144655	CSRNP1	ND	1540.92	1.18751	0.163977	7.24197	4.42212e-13	1.83205e-11
ENSG00000163154	TNFAIP8L2	ND	298.833	1.18738	0.234121	5.07165	3.94372e-07	8.12427e-06
ENSG00000170379	TCAF2	ND	653.209	1.18148	0.141822	8.33073	8.03455e-17	4.58644e-15
ENSG00000186280	KDM4D	ND	112.47	1.18143	0.243349	4.85488	1.20461e-06	2.30386e-05
ENSG00000114757	PEX5L	ND	206.461	1.17477	0.386075	3.04286	0.00234339	0.0197008
ENSG00000196873	CBWD3	ND	127.975	1.17308	0.327145	3.5858	0.000336051	0.00375633
ENSG00000070190	DAPP1	ND	4425.4	1.17168	0.139772	8.38277	5.16981e-17	2.97383e-15
ENSG00000061938	TNK2	ISG	1924.02	1.17077	0.14746	7.9396	2.02838e-15	1.03538e-13
ENSG00000116668	SWT1	ND	438.348	1.17017	0.183986	6.36013	2.01586e-10	6.46978e-09
ENSG00000146859	TMEM140	HALLMARK_INTERFERON_ALPHA_RESPONSE	1745.92	1.16756	0.137205	8.50957	1.74575e-17	1.0239e-15
ENSG00000111224	PARP11	ND	1099.48	1.16384	0.125503	9.27345	1.80214e-20	1.25362e-18
ENSG00000158156	XKR8	ND	232.129	1.16343	0.188986	6.15621	7.45084e-10	2.25121e-08
ENSG00000069399	BCL3	ND	1756.73	1.16188	0.227757	5.10138	3.37181e-07	7.0235e-06
ENSG00000140853	NLRC5	HALLMARK_INTERFERON_GAMMA_RESPONSE	7247.79	1.16124	0.109548	10.6002	2.97197e-26	2.94363e-24
ENSG00000122257	RBBP6	ND	8242.87	1.15999	0.124579	9.31131	1.26263e-20	8.82422e-19
ENSG00000187824	TMEM220	ND	75.2846	1.15794	0.369398	3.13467	0.00172045	0.0153078
ENSG00000156966	B3GNT7	ND	1047.47	1.15693	0.249795	4.63149	3.63044e-06	6.35794e-05
ENSG00000122432	SPATA1	ND	33.1708	1.14903	0.371097	3.09631	0.00195948	0.0170384
ENSG00000112139	MDGA1	ND	760.051	1.13925	0.403201	2.82551	0.00472059	0.0350552
ENSG00000139899	CBLN3	ND	351.03	1.13142	0.279855	4.04287	5.28006e-05	0.000727151
ENSG00000163872	YEATS2	ISG	2908.61	1.12804	0.0966112	11.676	1.69003e-31	2.25679e-29
ENSG00000017483	SLC38A5	ISG	2112.61	1.12635	0.212009	5.31274	1.07989e-07	2.43235e-06
ENSG00000204390	HSPA1L	ND	155.124	1.12203	0.210253	5.33655	9.47327e-08	2.1565e-06
ENSG00000196396	PTPN1	HALLMARK_INTERFERON_GAMMA_RESPONSE	10640.4	1.11853	0.107415	10.4131	2.15963e-25	2.03141e-23
ENSG00000086065	CHMP5	ND	3035.27	1.1169	0.0864972	12.9126	3.82143e-38	6.64573e-36
ENSG00000156869	FRRS1	ND	327.901	1.11552	0.179787	6.20467	5.4812e-10	1.67985e-08
ENSG00000156515	HK1	ND	7084.91	1.1143	0.0956733	11.6469	2.3792e-31	3.12135e-29
ENSG00000184361	SPATA32	ND	35.3467	1.11393	0.369516	3.01457	0.00257341	0.0213111
ENSG00000102218	RP2	ND	882.215	1.11011	0.120959	9.17759	4.40835e-20	3.01056e-18
ENSG00000169118	CSNK1G1	ND	3162.45	1.10817	0.0987202	11.2253	3.06192e-29	3.49573e-27
ENSG00000092421	SEMA6A	ND	1490.96	1.10426	0.398505	2.771	0.00558846	0.0402994
ENSG00000156500	PABIR3	ND	315.089	1.09768	0.126711	8.66286	4.60091e-18	2.7972e-16
ENSG00000063127	SLC6A16	ND	88.8817	1.09607	0.194156	5.6453	1.64897e-08	4.28905e-07
ENSG00000198736	MSRB1	ND	864.421	1.09604	0.179873	6.0934	1.10538e-09	3.26721e-08
ENSG00000100644	HIF1A	HALLMARK_INTERFERON_GAMMA_RESPONSE	8937.01	1.0942	0.141908	7.71061	1.25222e-14	5.98344e-13
ENSG00000163659	TIPARP	ND	2620.1	1.0902	0.114279	9.5398	1.43106e-21	1.07552e-19
ENSG00000213064	SFT2D2	ND	5952.94	1.08623	0.0921858	11.7831	4.77214e-32	6.5479e-30
ENSG00000204397	CARD16	ND	199.658	1.08458	0.276459	3.92313	8.74064e-05	0.00114772
ENSG00000079263	SP140	ISG	3308.03	1.08388	0.261773	4.14054	3.46492e-05	0.000495897
ENSG00000122729	ACO1	ND	815.664	1.08072	0.179135	6.03301	1.60936e-09	4.70109e-08
ENSG00000154642	C21orf91	ND	3306.67	1.08062	0.12274	8.80412	1.31886e-18	8.25311e-17
ENSG00000118407	FILIP1	ND	394.129	1.07932	0.272047	3.9674	7.26608e-05	0.000968552
ENSG00000164430	CGAS	ND	1243.93	1.07326	0.168628	6.36467	1.95705e-10	6.30813e-09
ENSG00000067066	SP100	ND	7783.63	1.06443	0.140908	7.5541	4.21781e-14	1.92322e-12
ENSG00000117475	BLZF1	ND	1309.14	1.06279	0.0932607	11.3959	4.38451e-30	5.24598e-28
ENSG00000130595	TNNT3	ND	45.1521	1.0614	0.392309	2.70552	0.00681977	0.0474181
ENSG00000185722	ANKFY1	ND	2641.51	1.05966	0.074252	14.2712	3.30929e-46	7.49905e-44
ENSG00000156875	MFSD14A	ND	5648.25	1.0568	0.0843444	12.5295	5.14635e-36	8.18817e-34
ENSG00000213689	TREX1	ND	865.601	1.05594	0.189311	5.57779	2.43597e-08	6.16452e-07
ENSG00000156136	DCK	ND	1547.37	1.05587	0.109585	9.63517	5.68e-22	4.44765e-20
ENSG00000196369	SRGAP2B	ISG	139.438	1.05156	0.19355	5.43299	5.54167e-08	1.31977e-06
ENSG00000139180	NDUFA9	ND	309.216	1.05101	0.220172	4.77359	1.80967e-06	3.33729e-05
ENSG00000150672	DLG2	ND	37.7805	1.05071	0.293594	3.5788	0.000345181	0.00382976
ENSG00000073331	ALPK1	ND	1698.55	1.05019	0.173025	6.0696	1.28232e-09	3.76786e-08
ENSG00000136560	TANK	ND	6900.17	1.04925	0.0630316	16.6464	3.21389e-62	1.55055e-59
ENSG00000134371	CDC73	ND	3048.41	1.04783	0.0913134	11.4751	1.75919e-30	2.19254e-28
ENSG00000143384	MCL1	ND	21966	1.04677	0.16868	6.20567	5.44629e-10	1.67258e-08
ENSG00000124214	STAU1	ND	8009.79	1.04509	0.109954	9.50481	2.00406e-21	1.47649e-19
ENSG00000113273	ARSB	ND	861.233	1.04459	0.111037	9.40758	5.07696e-21	3.61576e-19
ENSG00000086061	DNAJA1	ND	17641.1	1.0437	0.0564624	18.485	2.72952e-76	1.94394e-73
ENSG00000106100	NOD1	HALLMARK_INTERFERON_GAMMA_RESPONSE	455.748	1.04231	0.149355	6.97879	2.97725e-12	1.15059e-10
ENSG00000139083	ETV6	ND	6922.94	1.04217	0.127912	8.14757	3.713e-16	1.99038e-14
ENSG00000111912	NCOA7	ISG	4933.56	1.03948	0.116441	8.92706	4.37486e-19	2.86976e-17
ENSG00000105726	ATP13A1	ND	3243.9	1.03659	0.0740706	13.9946	1.68122e-44	3.54145e-42
ENSG00000127481	UBR4	ND	18628.7	1.03613	0.0733277	14.1302	2.47531e-45	5.28867e-43
ENSG00000122642	FKBP9	ND	147.947	1.03474	0.301256	3.43474	0.000593112	0.00614908
ENSG00000198604	BAZ1A	ND	9576.17	1.03212	0.0913874	11.2939	1.4058e-29	1.61731e-27
ENSG00000167487	KLHL26	ND	239.536	1.03115	0.198929	5.18352	2.17734e-07	4.67878e-06
ENSG00000071051	NCK2	ND	2147.54	1.0253	0.237901	4.30979	1.63408e-05	0.000251174
ENSG00000163406	SLC15A2	ND	333.497	1.02444	0.205201	4.99238	5.96398e-07	1.19728e-05
ENSG00000213533	STIMATE	ND	46.7153	1.02158	0.371927	2.74673	0.00601931	0.0427875
ENSG00000159335	PTMS	ND	2316.33	1.01753	0.089616	11.3543	7.05812e-30	8.31191e-28
ENSG00000168610	STAT3	HALLMARK_INTERFERON_GAMMA_RESPONSE	12720.7	1.01659	0.0936678	10.8532	1.92595e-27	2.04287e-25
ENSG00000136068	FLNB	ND	4506.72	1.01476	0.297387	3.41224	0.000644307	0.00660923
ENSG00000003402	CFLAR	ND	13429.7	1.01157	0.147033	6.87989	5.98985e-12	2.24532e-10
ENSG00000114439	BBX	ND	3260.02	1.00433	0.128429	7.82015	5.27595e-15	2.6042e-13
ENSG00000129465	RIPK3	ND	311.021	1.00401	0.146738	6.8422	7.79851e-12	2.86571e-10
ENSG00000221843	C2orf16	ND	76.5225	1.00356	0.272554	3.68205	0.00023137	0.00271593
ENSG00000087237	CETP	ND	297.407	0.999247	0.24275	4.11636	3.84908e-05	0.000544624
ENSG00000106560	GIMAP2	ND	1030.31	0.996254	0.130446	7.6373	2.21825e-14	1.03675e-12
ENSG00000112096	SOD2	HALLMARK_INTERFERON_GAMMA_RESPONSE	3317.16	0.992882	0.0908933	10.9236	8.88927e-28	9.6339e-26
ENSG00000177842	ZNF620	ND	192.437	0.991619	0.212461	4.66729	3.05199e-06	5.39546e-05
ENSG00000135722	FBXL8	ND	158.295	0.987714	0.192922	5.11977	3.05911e-07	6.44395e-06
ENSG00000172469	MANEA	ND	2136.23	0.987572	0.0797265	12.387	3.07291e-35	4.73799e-33
ENSG00000140830	TXNL4B	ND	1032.32	0.984809	0.0781853	12.5958	2.22613e-36	3.65868e-34
ENSG00000100490	CDKL1	ND	356.282	0.983795	0.221945	4.43261	9.30987e-06	0.000150854
ENSG00000197448	GSTK1	ND	2485.77	0.981046	0.103669	9.46324	2.98542e-21	2.17804e-19
ENSG00000176896	TCEANC	ND	217.071	0.980694	0.275698	3.55713	0.000374923	0.00413216
ENSG00000160932	LY6E	ISG	3058.04	0.978388	0.113804	8.59715	8.17177e-18	4.8692e-16
ENSG00000140577	CRTC3	ND	3084.14	0.976638	0.0643991	15.1654	5.99318e-52	1.82927e-49
ENSG00000085449	WDFY1	ND	3925.14	0.975803	0.182884	5.33563	9.52143e-08	2.16417e-06
ENSG00000135655	USP15	ND	6171.63	0.970393	0.072817	13.3265	1.62428e-40	2.9991e-38
ENSG00000166333	ILK	ND	135.944	0.969947	0.238849	4.06092	4.88805e-05	0.000677532
ENSG00000134504	KCTD1	ND	461.472	0.964938	0.256723	3.75867	0.00017082	0.00208213
ENSG00000171161	ZNF672	ND	1903.2	0.964651	0.0956352	10.0868	6.32101e-24	5.40212e-22
ENSG00000121578	B4GALT4	ND	854.022	0.963962	0.120254	8.01603	1.09221e-15	5.65226e-14
ENSG00000122417	ODF2L	ND	795.914	0.963215	0.239997	4.01346	5.98361e-05	0.000811295
ENSG00000136874	STX17	ND	968.712	0.962938	0.0767448	12.5473	4.11453e-36	6.6888e-34
ENSG00000151883	PARP8	ND	3402.43	0.962004	0.156076	6.16371	7.1062e-10	2.16017e-08
ENSG00000213928	IRF9	HALLMARK_INTERFERON_ALPHA_RESPONSE	788.268	0.960138	0.17289	5.55345	2.8009e-08	6.97011e-07
ENSG00000176473	WDR25	ND	140.656	0.958953	0.180677	5.30754	1.11113e-07	2.49895e-06
ENSG00000160710	ADAR	HALLMARK_INTERFERON_ALPHA_RESPONSE	26316.3	0.957517	0.0742446	12.8968	4.6919e-38	8.06575e-36
ENSG00000168591	TMUB2	ND	1701.01	0.957063	0.088218	10.8488	2.0197e-27	2.12723e-25
ENSG00000204516	MICB	ND	1454.6	0.957008	0.169885	5.63327	1.76824e-08	4.59129e-07
ENSG00000105835	NAMPT	HALLMARK_INTERFERON_GAMMA_RESPONSE	22852.1	0.956769	0.182581	5.24024	1.60371e-07	3.52204e-06
ENSG00000121486	TRMT1L	ND	1860.7	0.956489	0.0695717	13.7482	5.21798e-43	1.02684e-40
ENSG00000173559	NABP1	ND	5055.51	0.956485	0.218813	4.37124	1.23544e-05	0.000194497
ENSG00000128394	APOBEC3F	ISG	836.794	0.956194	0.12279	7.7872	6.85082e-15	3.31588e-13
ENSG00000046653	GPM6B	ND	293.07	0.955063	0.194997	4.89782	9.69042e-07	1.88221e-05
ENSG00000059758	CDK17	ND	4249.07	0.954757	0.079887	11.9513	6.38909e-33	9.2772e-31
ENSG00000165288	BRWD3	ND	2518.51	0.954003	0.10969	8.69725	3.40009e-18	2.09266e-16
ENSG00000184182	UBE2F	ND	186.884	0.953282	0.180967	5.26772	1.38126e-07	3.05562e-06
ENSG00000169249	ZRSR2	ND	1234.51	0.952256	0.150235	6.33846	2.32073e-10	7.38487e-09
ENSG00000047579	DTNBP1	ND	1253.66	0.951	0.159167	5.97485	2.30306e-09	6.58595e-08
ENSG00000047365	ARAP2	ND	5368.4	0.946641	0.180698	5.23881	1.61617e-07	3.539e-06
ENSG00000185262	UBALD2	ND	5704.48	0.946162	0.277775	3.40622	0.000658688	0.00674287
ENSG00000096968	JAK2	HALLMARK_INTERFERON_GAMMA_RESPONSE	2378.14	0.945707	0.130877	7.22595	4.97625e-13	2.04464e-11
ENSG00000196659	TTC30B	ND	223.959	0.94552	0.182064	5.19334	2.06556e-07	4.46424e-06
ENSG00000115109	EPB41L5	ND	1182.61	0.945366	0.288358	3.27845	0.00104381	0.0100782
ENSG00000196663	TECPR2	ND	933.98	0.942242	0.136665	6.89455	5.40357e-12	2.0408e-10
ENSG00000186063	AIDA	ND	2142.28	0.940604	0.0916324	10.265	1.01352e-24	9.24283e-23
ENSG00000011590	ZBTB32	ND	4356.38	0.938899	0.276268	3.39851	0.00067755	0.00690288
ENSG00000187764	SEMA4D	HALLMARK_INFLAMMATORY_RESPONSE	5220.07	0.938415	0.290622	3.22898	0.00124232	0.0116417
ENSG00000230797	YY2	ND	57.2563	0.937618	0.300679	3.11833	0.00181876	0.0160102
ENSG00000118200	CAMSAP2	ND	3177.42	0.930969	0.123138	7.5604	4.01838e-14	1.83789e-12
ENSG00000172432	GTPBP2	ND	3450.26	0.929968	0.0637967	14.5771	3.93092e-48	9.79846e-46
ENSG00000157800	SLC37A3	ND	540.219	0.927779	0.0906022	10.2401	1.31049e-24	1.17363e-22
ENSG00000170340	B3GNT2	ND	6874.85	0.925184	0.108479	8.52866	1.48049e-17	8.71743e-16
ENSG00000168026	TTC21A	ND	190.819	0.92058	0.283124	3.25151	0.00114795	0.0108731
ENSG00000048028	USP28	ND	1832.41	0.917346	0.11084	8.2763	1.27059e-16	7.09066e-15
ENSG00000163635	ATXN7	ND	3278.61	0.916817	0.0927379	9.8861	4.78289e-23	3.97405e-21
ENSG00000111885	MAN1A1	ND	5415.34	0.915014	0.173474	5.27464	1.33015e-07	2.95597e-06
ENSG00000146192	FGD2	ND	4086.57	0.914552	0.123789	7.38801	1.4904e-13	6.46097e-12
ENSG00000234127	TRIM26	HALLMARK_INTERFERON_ALPHA_RESPONSE	5536.01	0.912736	0.106823	8.54435	1.29257e-17	7.67127e-16
ENSG00000164327	RICTOR	ND	3700.79	0.911836	0.106029	8.59984	7.9827e-18	4.77557e-16
ENSG00000151470	C4orf33	ND	878.9	0.911031	0.19227	4.7383	2.15524e-06	3.92138e-05
ENSG00000105402	NAPA	ND	3095.17	0.910458	0.119364	7.62758	2.39204e-14	1.11103e-12
ENSG00000107262	BAG1	ND	2511.94	0.907145	0.0919175	9.86912	5.66568e-23	4.68154e-21
ENSG00000169155	ZBTB43	ND	2127.34	0.906973	0.15217	5.96026	2.51842e-09	7.18807e-08
ENSG00000133313	CNDP2	ND	8621.34	0.903124	0.17133	5.27126	1.3549e-07	3.00652e-06
ENSG00000140548	ZNF710	ND	1538.59	0.901259	0.0937207	9.61644	6.81488e-22	5.281e-20
ENSG00000126353	CCR7	HALLMARK_INFLAMMATORY_RESPONSE	13574.4	0.897959	0.22502	3.99057	6.59136e-05	0.000884922
ENSG00000112343	TRIM38	ND	3719.95	0.897282	0.11357	7.90071	2.77314e-15	1.39323e-13
ENSG00000173281	PPP1R3B	ND	439.609	0.894918	0.232566	3.84801	0.000119079	0.00150418
ENSG00000111801	BTN3A3	ND	1193.54	0.894498	0.15729	5.68695	1.29325e-08	3.41729e-07
ENSG00000106546	AHR	HALLMARK_INFLAMMATORY_RESPONSE	6566.36	0.892338	0.286382	3.1159	0.00183383	0.0161334
ENSG00000156127	BATF	ND	4656.72	0.887587	0.127072	6.98491	2.85043e-12	1.1073e-10
ENSG00000175073	VCPIP1	ND	2696.29	0.887289	0.0823923	10.7691	4.81809e-27	4.96961e-25
ENSG00000173926	MARCHF3	ND	421.516	0.887132	0.329389	2.69327	0.00707559	0.048924
ENSG00000129515	SNX6	ND	3871.08	0.886439	0.0739842	11.9815	4.44412e-33	6.5163e-31
ENSG00000185022	MAFF	ND	555.882	0.883235	0.161754	5.46035	4.75198e-08	1.14445e-06
ENSG00000198879	SFMBT2	ND	3186.72	0.882714	0.232627	3.79455	0.000147911	0.00181771
ENSG00000103056	SMPD3	ND	118.849	0.881624	0.281465	3.13227	0.00173459	0.0153975
ENSG00000072121	ZFYVE26	ND	3633.34	0.8812	0.0773542	11.3918	4.59619e-30	5.4556e-28
ENSG00000181555	SETD2	ND	8341.78	0.880138	0.0886969	9.92299	3.30697e-23	2.7786e-21
ENSG00000171204	TMEM126B	ND	1174.51	0.879796	0.07597	11.5808	5.15424e-31	6.58862e-29
ENSG00000204264	PSMB8	HALLMARK_INTERFERON_ALPHA_RESPONSE	5051.42	0.874856	0.147437	5.93375	2.96096e-09	8.33975e-08
ENSG00000196141	SPATS2L	ISG	1220.07	0.874748	0.194924	4.48763	7.20183e-06	0.000120616
ENSG00000180233	ZNRF2	ND	1265.55	0.87321	0.135095	6.46369	1.02183e-10	3.41889e-09
ENSG00000148175	STOM	ND	1588.32	0.873022	0.269445	3.24007	0.001195	0.0112405
ENSG00000119537	KDSR	ND	1699.46	0.872591	0.113331	7.6995	1.36602e-14	6.48578e-13
ENSG00000100220	RTCB	ISG	4964.51	0.864492	0.0717783	12.0439	2.08802e-33	3.09192e-31
ENSG00000105639	JAK3	ND	4342.13	0.861173	0.144034	5.97896	2.24562e-09	6.434e-08
ENSG00000070759	TESK2	ND	619.385	0.858909	0.291543	2.94609	0.00321823	0.0255071
ENSG00000141013	GAS8	ND	570.305	0.858874	0.29471	2.91431	0.00356481	0.0277828
ENSG00000062194	GPBP1	ND	6171.39	0.858243	0.0606308	14.1552	1.7338e-45	3.75807e-43
ENSG00000179361	ARID3B	ND	4225.47	0.856958	0.0816873	10.4907	9.53082e-26	9.07917e-24
ENSG00000113615	SEC24A	ND	5949.86	0.853512	0.0683962	12.4789	9.72873e-36	1.53161e-33
ENSG00000140471	LINS1	ND	1490.01	0.852595	0.110621	7.70735	1.28455e-14	6.11836e-13
ENSG00000128016	ZFP36	ND	7819.02	0.847674	0.19697	4.30357	1.6807e-05	0.000257021
ENSG00000104805	NUCB1	ND	3629.18	0.846984	0.102567	8.25784	1.48336e-16	8.18641e-15
ENSG00000132357	CARD6	ND	241.097	0.84579	0.275285	3.07242	0.00212332	0.0181673
ENSG00000034677	RNF19A	ND	7779.5	0.844578	0.0719808	11.7334	8.59606e-32	1.16875e-29
ENSG00000104320	NBN	ND	7990.91	0.843647	0.071364	11.8217	3.01364e-32	4.21233e-30
ENSG00000122783	CYREN	ND	1572.88	0.842189	0.131908	6.38467	1.71769e-10	5.5726e-09
ENSG00000137842	TMEM62	ISG	839.118	0.840898	0.078724	10.6816	1.24124e-26	1.25432e-24
ENSG00000013364	MVP	HALLMARK_INTERFERON_GAMMA_RESPONSE	4528.82	0.839131	0.162904	5.15107	2.58998e-07	5.50224e-06
ENSG00000112576	CCND3	ND	2190.03	0.837521	0.252364	3.3187	0.000904377	0.00889274
ENSG00000138134	STAMBPL1	ND	1355.53	0.83684	0.238631	3.50683	0.000453478	0.00487929
ENSG00000023445	BIRC3	ND	33042.8	0.836677	0.127409	6.56683	5.13964e-11	1.78349e-09
ENSG00000166411	IDH3A	ND	2396.5	0.835352	0.0824216	10.1351	3.85941e-24	3.37551e-22
ENSG00000104973	MED25	ND	1746.1	0.834302	0.136917	6.0935	1.10467e-09	3.26721e-08
ENSG00000165046	LETM2	ND	207.871	0.83379	0.186847	4.46242	8.10388e-06	0.000133482
ENSG00000116863	ADPRS	ND	1657.35	0.832844	0.116267	7.16318	7.88282e-13	3.17778e-11
ENSG00000133321	PLAAT4	ND	261.016	0.832083	0.287717	2.89202	0.00382769	0.0294231
ENSG00000116514	RNF19B	ND	1833.59	0.831616	0.178084	4.66979	3.01505e-06	5.34278e-05
ENSG00000113360	DROSHA	ND	3257.32	0.83108	0.0959513	8.66148	4.6567e-18	2.81966e-16
ENSG00000198286	CARD11	ND	3702.56	0.830861	0.218957	3.79464	0.00014786	0.00181771
ENSG00000139921	TMX1	ND	3067.26	0.830814	0.130464	6.36815	1.91319e-10	6.18006e-09
ENSG00000100731	PCNX1	ND	6613.37	0.827252	0.154604	5.35078	8.75771e-08	2.01199e-06
ENSG00000177606	JUN	HALLMARK_IL6_JAK_STAT3_SIGNALING	2469.62	0.824115	0.200601	4.10823	3.98709e-05	0.000561497
ENSG00000135900	MRPL44	ND	2071.35	0.823365	0.0726045	11.3404	8.27469e-30	9.66845e-28
ENSG00000204520	MICA	ND	481.209	0.82319	0.157102	5.23986	1.60699e-07	3.52408e-06
ENSG00000113368	LMNB1	ND	14576.6	0.822868	0.0662509	12.4205	2.02346e-35	3.15239e-33
ENSG00000196605	ZNF846	ND	145.772	0.822304	0.258504	3.18101	0.00146765	0.0133598
ENSG00000168421	RHOH	ND	2617.77	0.82052	0.146782	5.59006	2.26985e-08	5.76366e-07
ENSG00000105321	CCDC9	ND	1167.9	0.820248	0.104312	7.86338	3.73899e-15	1.85782e-13
ENSG00000116977	LGALS8	ND	2665.18	0.819248	0.145043	5.64833	1.62019e-08	4.22888e-07
ENSG00000130303	BST2	ISG	5331.17	0.818005	0.0982638	8.32458	8.4628e-17	4.79431e-15
ENSG00000213889	PPM1N	ND	58.0924	0.813952	0.299536	2.71738	0.00658018	0.0461167
ENSG00000155636	RBM45	ND	660.354	0.813806	0.0894295	9.09997	9.0356e-20	6.14257e-18
ENSG00000142655	PEX14	ND	800.59	0.813659	0.185428	4.38799	1.14401e-05	0.000181441
ENSG00000107854	TNKS2	ND	3156.61	0.813594	0.143448	5.6717	1.41389e-08	3.72291e-07
ENSG00000139194	RBP5	ND	336.233	0.813349	0.182184	4.46444	8.02767e-06	0.000132665
ENSG00000145088	EAF2	ND	934.625	0.813198	0.227014	3.58216	0.000340767	0.00378642
ENSG00000100209	HSCB	ND	287.278	0.812742	0.171085	4.7505	2.0291e-06	3.70993e-05
ENSG00000133466	C1QTNF6	ND	346.983	0.811771	0.29684	2.73471	0.00624361	0.0440469
ENSG00000060749	QSER1	ND	3501.88	0.810352	0.14328	5.65571	1.55203e-08	4.0723e-07
ENSG00000240065	PSMB9	HALLMARK_INTERFERON_ALPHA_RESPONSE	3687.44	0.808082	0.0689218	11.7246	9.53289e-32	1.28445e-29
ENSG00000110324	IL10RA	HALLMARK_INTERFERON_GAMMA_RESPONSE	1596	0.807978	0.110444	7.31574	2.55959e-13	1.08139e-11
ENSG00000041988	THAP3	ND	528.991	0.803687	0.127473	6.30478	2.88605e-10	9.08712e-09
ENSG00000145850	TIMD4	ND	163.323	0.801633	0.257301	3.11554	0.00183606	0.0161435
ENSG00000135535	CD164	ND	17505	0.80145	0.113748	7.04582	1.84371e-12	7.25647e-11
ENSG00000105287	PRKD2	ND	3616.76	0.795509	0.147441	5.39545	6.83521e-08	1.60482e-06
ENSG00000154640	BTG3	ND	1443.8	0.79531	0.0976108	8.14777	3.70704e-16	1.99038e-14
ENSG00000136059	VILL	ND	282.61	0.794729	0.242012	3.28385	0.00102401	0.00992552
ENSG00000214367	HAUS3	ND	1546.28	0.793792	0.0759689	10.4489	1.48226e-25	1.40308e-23
ENSG00000118971	CCND2	ND	21324.7	0.791822	0.126684	6.25035	4.09535e-10	1.27075e-08
ENSG00000196954	CASP4	HALLMARK_INTERFERON_GAMMA_RESPONSE	2357.13	0.787663	0.129118	6.10032	1.05859e-09	3.14757e-08
ENSG00000171223	JUNB	ND	7404.53	0.783492	0.134987	5.80422	6.46657e-09	1.76808e-07
ENSG00000107771	CCSER2	ND	2213.24	0.783349	0.105955	7.39321	1.43323e-13	6.2312e-12
ENSG00000204634	TBC1D8	ND	335.119	0.782157	0.265184	2.94949	0.00318302	0.0252547
ENSG00000120549	KIAA1217	ND	861.887	0.781634	0.216625	3.60823	0.000308295	0.00347465
ENSG00000123240	OPTN	ND	4019.55	0.781583	0.145751	5.36246	8.2094e-08	1.90062e-06
ENSG00000153933	DGKE	ND	2566.69	0.781106	0.113184	6.90122	5.15564e-12	1.96203e-10
ENSG00000198900	TOP1	ND	11239.6	0.772415	0.0784484	9.84616	7.1215e-23	5.82017e-21
ENSG00000107290	SETX	ND	14035.5	0.770536	0.0814889	9.45572	3.20821e-21	2.32923e-19
ENSG00000131943	C19orf12	ND	1221.58	0.768681	0.118732	6.4741	9.53781e-11	3.19837e-09
ENSG00000173334	TRIB1	ND	3285.14	0.767118	0.118924	6.45049	1.11489e-10	3.7054e-09
ENSG00000211455	STK38L	ND	11803.1	0.766288	0.131186	5.84124	5.1814e-09	1.42976e-07
ENSG00000110497	AMBRA1	ND	2314.22	0.76392	0.0705481	10.8283	2.52672e-27	2.64264e-25
ENSG00000116001	TIA1	ND	3692.63	0.762291	0.0621666	12.2621	1.4473e-34	2.18644e-32
ENSG00000112941	TENT4A	ISG	3911.58	0.761474	0.0928454	8.20152	2.37358e-16	1.30034e-14
ENSG00000104518	GSDMD	ND	1416.86	0.758016	0.270286	2.8045	0.00503946	0.0370734
ENSG00000169679	BUB1	ND	8428.12	0.756878	0.149172	5.07387	3.89814e-07	8.04147e-06
ENSG00000172869	DMXL1	ND	5264.79	0.754501	0.0793268	9.5113	1.88293e-21	1.39411e-19
ENSG00000163512	AZI2	ND	1051.16	0.752861	0.0845326	8.90616	5.28309e-19	3.42052e-17
ENSG00000221914	PPP2R2A	ND	3668.36	0.752809	0.0513966	14.6471	1.40653e-48	3.6269e-46
ENSG00000259431	THTPA	ND	182.928	0.751199	0.255313	2.94227	0.00325814	0.0257415
ENSG00000136682	CBWD2	ISG	1757.16	0.750477	0.11098	6.76229	1.35826e-11	4.90679e-10
ENSG00000138785	INTS12	ND	947.143	0.746894	0.116966	6.38555	1.70785e-10	5.55273e-09
ENSG00000073605	GSDMB	ND	803.453	0.746099	0.181074	4.1204	3.7821e-05	0.00053667
ENSG00000120647	CCDC77	ND	906.169	0.741333	0.105752	7.01008	2.38177e-12	9.30073e-11
ENSG00000060491	OGFR	HALLMARK_INTERFERON_ALPHA_RESPONSE	2519.88	0.741319	0.0938361	7.90015	2.78576e-15	1.39344e-13
ENSG00000118197	DDX59	ND	1982.73	0.74126	0.105245	7.04321	1.87865e-12	7.37456e-11
ENSG00000134986	NREP	ND	2088.04	0.741114	0.191287	3.87437	0.000106902	0.00137356
ENSG00000112531	QKI	ND	5096.28	0.737327	0.0573628	12.8537	8.1953e-38	1.39283e-35
ENSG00000204642	HLA-F	ND	4658.47	0.737069	0.155245	4.74778	2.0566e-06	3.75562e-05
ENSG00000134575	ACP2	ND	464.712	0.73677	0.17655	4.17316	3.0041e-05	0.00043494
ENSG00000116954	RRAGC	ND	3200.07	0.73613	0.0701467	10.4942	9.18947e-26	8.82387e-24
ENSG00000154305	MIA3	ND	3707.21	0.736107	0.0904604	8.13734	4.04051e-16	2.15821e-14
ENSG00000169554	ZEB2	ND	588.109	0.73595	0.226468	3.24968	0.00115533	0.0109293
ENSG00000157693	TMEM268	ISG	1819.01	0.734955	0.272232	2.69974	0.00693946	0.0480494
ENSG00000110013	SIAE	ND	489.012	0.730395	0.180697	4.0421	5.29756e-05	0.00072889
ENSG00000138101	DTNB	ND	374.823	0.729978	0.20213	3.61143	0.000304513	0.0034424
ENSG00000118985	ELL2	ND	11374.4	0.729952	0.124442	5.8658	4.46981e-09	1.24027e-07
ENSG00000204427	ABHD16A	ND	121.919	0.728719	0.247758	2.94126	0.00326883	0.0258124
ENSG00000128881	TTBK2	ND	1098.08	0.728105	0.154523	4.71196	2.45342e-06	4.41556e-05
ENSG00000187097	ENTPD5	ND	821.205	0.727968	0.113656	6.40501	1.50359e-10	4.90997e-09
ENSG00000106591	MRPL32	ND	2724.07	0.727526	0.0818206	8.89172	6.01724e-19	3.87905e-17
ENSG00000121577	POPDC2	ND	140.47	0.725512	0.249127	2.91221	0.00358878	0.027926
ENSG00000172493	AFF1	ND	11491.7	0.724945	0.115549	6.27393	3.52054e-10	1.09923e-08
ENSG00000143514	TP53BP2	ND	1698.64	0.72341	0.266902	2.7104	0.0067203	0.0468573
ENSG00000170915	PAQR8	ND	1274.89	0.723239	0.132226	5.46972	4.50736e-08	1.08729e-06
ENSG00000115165	CYTIP	ND	8672.78	0.722895	0.0655165	11.0338	2.62585e-28	2.90905e-26
ENSG00000177989	ODF3B	ND	476.132	0.721518	0.170854	4.22301	2.41059e-05	0.000358734
ENSG00000113441	LNPEP	ND	12179	0.721239	0.096151	7.50111	6.32794e-14	2.85062e-12
ENSG00000163660	CCNL1	ND	10220.3	0.721163	0.0390287	18.4778	3.11652e-76	2.11867e-73
ENSG00000112149	CD83	ND	8544	0.721006	0.247478	2.91341	0.00357502	0.0278479
ENSG00000102096	PIM2	ND	10847.8	0.720204	0.111149	6.47963	9.19486e-11	3.0903e-09
ENSG00000001629	ANKIB1	ND	5038.2	0.719156	0.0853214	8.42879	3.49266e-17	2.03254e-15
ENSG00000151164	RAD9B	ND	75.4747	0.711865	0.243227	2.92675	0.00342528	0.0268775
ENSG00000112308	C6orf62	ND	11946.3	0.709662	0.0915436	7.75217	9.0336e-15	4.35828e-13
ENSG00000175054	ATR	ND	3347.03	0.708853	0.0841937	8.41931	3.78696e-17	2.19526e-15
ENSG00000175354	PTPN2	HALLMARK_INTERFERON_GAMMA_RESPONSE	3708.13	0.707965	0.0979338	7.22902	4.86501e-13	2.00444e-11
ENSG00000050130	JKAMP	ND	1381.23	0.705224	0.0811115	8.6945	3.48368e-18	2.13532e-16
ENSG00000139163	ETNK1	ND	5289.94	0.705178	0.145787	4.83704	1.31788e-06	2.49303e-05
ENSG00000160190	SLC37A1	ND	1946.92	0.703382	0.214964	3.2721	0.00106753	0.0102741
ENSG00000171155	C1GALT1C1	ND	711.791	0.703058	0.110533	6.36064	2.00921e-10	6.4623e-09
ENSG00000065491	TBC1D22B	ND	1284.21	0.700323	0.174464	4.01413	5.96655e-05	0.000809762
ENSG00000135315	CEP162	ND	763.796	0.699391	0.102183	6.84448	7.6755e-12	2.82746e-10
ENSG00000186376	ZNF75D	ND	538.561	0.698868	0.149026	4.68955	2.73801e-06	4.88076e-05
ENSG00000163913	IFT122	ND	794.57	0.697547	0.140813	4.9537	7.28153e-07	1.44242e-05
ENSG00000128923	MINDY2	ND	1287.4	0.694693	0.129945	5.34607	8.98844e-08	2.05238e-06
ENSG00000102034	ELF4	ND	4073.9	0.69381	0.0947048	7.32603	2.37079e-13	1.00732e-11
ENSG00000204592	HLA-E	ND	35083.1	0.693127	0.156268	4.43549	9.18613e-06	0.000149172
ENSG00000151466	SCLT1	ND	1291.28	0.691363	0.0700586	9.86835	5.70978e-23	4.69206e-21
ENSG00000138246	DNAJC13	ND	4474.86	0.69131	0.143899	4.80411	1.55438e-06	2.90229e-05
ENSG00000026103	FAS	HALLMARK_INTERFERON_GAMMA_RESPONSE	6261.44	0.690195	0.192088	3.59312	0.000326737	0.0036577
ENSG00000196628	TCF4	ND	6621.1	0.689772	0.192474	3.58371	0.00033875	0.00377655
ENSG00000178927	CYBC1	ND	5456.27	0.689544	0.169062	4.07866	4.52966e-05	0.000631956
ENSG00000197471	SPN	ND	15716.2	0.688015	0.159561	4.31192	1.61843e-05	0.000249025
ENSG00000116698	SMG7	ND	7608.62	0.686757	0.103801	6.6161	3.68807e-11	1.29786e-09
ENSG00000101888	NXT2	ND	1340.45	0.686634	0.0913471	7.51676	5.6152e-14	2.54488e-12
ENSG00000153790	C7orf31	ND	367.388	0.684195	0.190445	3.5926	0.000327389	0.00366226
ENSG00000198087	CD2AP	ISG	6929.02	0.683996	0.0775409	8.82111	1.13335e-18	7.15205e-17
ENSG00000231925	TAPBP	HALLMARK_INTERFERON_GAMMA_RESPONSE	12072.1	0.68362	0.0575776	11.873	1.63433e-32	2.30595e-30
ENSG00000154589	LY96	ND	288.504	0.682694	0.225812	3.02328	0.00250053	0.0207882
ENSG00000100888	CHD8	ND	8242.73	0.681887	0.083225	8.19329	2.54186e-16	1.3824e-14
ENSG00000020633	RUNX3	ND	17809.8	0.677954	0.124313	5.45359	4.93624e-08	1.18311e-06
ENSG00000077458	FAM76B	ND	2877.81	0.675051	0.0588973	11.4615	2.05949e-30	2.5145e-28
ENSG00000115271	GCA	ND	1299.84	0.674616	0.186713	3.61313	0.000302529	0.00342515
ENSG00000120217	CD274	HALLMARK_INTERFERON_GAMMA_RESPONSE	5655.07	0.673787	0.234757	2.87015	0.00410272	0.0311296
ENSG00000106404	CLDN15	ND	667.452	0.673657	0.157813	4.26871	1.96605e-05	0.000297313
ENSG00000110330	BIRC2	ND	4503.78	0.673033	0.0614789	10.9474	6.83897e-28	7.46596e-26
ENSG00000151611	MMAA	ND	652.783	0.672919	0.145473	4.62575	3.73246e-06	6.52133e-05
ENSG00000154511	DIPK1A	ND	759.958	0.672365	0.190081	3.53726	0.000404301	0.00440082
ENSG00000159459	UBR1	ND	2989.2	0.669168	0.0932703	7.1745	7.2571e-13	2.94938e-11
ENSG00000106392	C1GALT1	ND	1813.94	0.664358	0.123823	5.36538	8.07776e-08	1.87304e-06
ENSG00000182150	ERCC6L2	ND	1920.68	0.66134	0.0968553	6.82812	8.60338e-12	3.14602e-10
ENSG00000137414	FAM8A1	ISG	731.049	0.658439	0.165625	3.97549	7.02351e-05	0.000937889
ENSG00000115216	NRBP1	ND	6867.72	0.657005	0.068862	9.54089	1.41607e-21	1.06963e-19
ENSG00000229474	PATL2	ND	342.939	0.655658	0.150211	4.3649	1.2718e-05	0.000199591
ENSG00000163754	GYG1	ND	941.45	0.655084	0.204499	3.20335	0.00135837	0.0124713
ENSG00000082269	FAM135A	ND	1041	0.655082	0.162299	4.03627	5.43077e-05	0.000745845
ENSG00000172613	RAD9A	ND	1035.26	0.652262	0.100581	6.48492	8.8779e-11	2.99724e-09
ENSG00000145779	TNFAIP8	ND	9745.27	0.649129	0.133393	4.8663	1.13705e-06	2.18303e-05
ENSG00000133943	DGLUCY	ND	1770.24	0.649048	0.138104	4.69969	2.60563e-06	4.66145e-05
ENSG00000134758	RNF138	ND	3085.18	0.647647	0.0716834	9.03484	1.64249e-19	1.10157e-17
ENSG00000105483	CARD8	ND	3207.56	0.644577	0.195296	3.30052	0.000965061	0.00942747
ENSG00000146872	TLK2	ND	2886.72	0.641608	0.0942529	6.8073	9.94496e-12	3.62773e-10
ENSG00000139618	BRCA2	ND	4235.95	0.638763	0.154468	4.13525	3.54565e-05	0.000505999
ENSG00000159873	CCDC117	ND	3065.3	0.637875	0.0899278	7.09319	1.31057e-12	5.19916e-11
ENSG00000106346	USP42	ND	1808.83	0.635502	0.0855412	7.4292	1.09258e-13	4.82024e-12
ENSG00000099860	GADD45B	ND	7162.77	0.634719	0.0774476	8.19547	2.49624e-16	1.36255e-14
ENSG00000111300	NAA25	ND	3941.08	0.634382	0.0708104	8.95889	3.27971e-19	2.17042e-17
ENSG00000029153	ARNTL2	ND	5325.57	0.633788	0.0976098	6.49308	8.41004e-11	2.84571e-09
ENSG00000173039	RELA	HALLMARK_INFLAMMATORY_RESPONSE	4636.07	0.632171	0.0842301	7.50528	6.12987e-14	2.76974e-12
ENSG00000176102	CSTF3	ND	1905.62	0.628654	0.0995097	6.31751	2.65811e-10	8.42261e-09
ENSG00000102871	TRADD	ND	752.932	0.628573	0.135436	4.64112	3.46526e-06	6.07578e-05
ENSG00000130749	ZC3H4	ND	4957.35	0.627817	0.0889386	7.05899	1.67722e-12	6.61859e-11
ENSG00000204138	PHACTR4	ND	2938.76	0.626639	0.118661	5.28091	1.28542e-07	2.86081e-06
ENSG00000187790	FANCM	ND	1134.49	0.626624	0.099741	6.28252	3.33132e-10	1.04233e-08
ENSG00000103353	UBFD1	ND	3000.96	0.626332	0.108972	5.74764	9.04997e-09	2.43876e-07
ENSG00000170234	PWWP2A	ND	1652.79	0.626315	0.106311	5.89136	3.83037e-09	1.07078e-07
ENSG00000114354	TFG	ND	5732.78	0.622155	0.168262	3.69753	0.00021771	0.00257218
ENSG00000000457	SCYL3	ND	1052.45	0.621979	0.138199	4.50059	6.77641e-06	0.000113874
ENSG00000173960	UBXN2A	ND	1923.89	0.619979	0.0922047	6.72394	1.7687e-11	6.34356e-10
ENSG00000137767	SQOR	ND	495.539	0.619712	0.20429	3.03348	0.00241747	0.02021
ENSG00000079277	MKNK1	ND	1362.87	0.619167	0.080261	7.71441	1.21544e-14	5.82631e-13
ENSG00000177034	MTX3	ND	1202.65	0.618884	0.115756	5.34644	8.97033e-08	2.05138e-06
ENSG00000158290	CUL4B	ND	4116.55	0.617419	0.0838737	7.3613	1.82133e-13	7.82753e-12
ENSG00000205659	LIN52	ND	1287.56	0.616574	0.149035	4.13712	3.51694e-05	0.000502862
ENSG00000041357	PSMA4	ND	7061.69	0.615941	0.0586945	10.494	9.20382e-26	8.82387e-24
ENSG00000184743	ATL3	ND	3031.24	0.612454	0.147902	4.14094	3.45883e-05	0.000495501
ENSG00000228727	SAPCD1	ND	136.438	0.61171	0.221632	2.76003	0.00577961	0.0414259
ENSG00000125779	PANK2	ND	1775.12	0.611638	0.0980662	6.237	4.46056e-10	1.37582e-08
ENSG00000165240	ATP7A	ND	1441.03	0.611466	0.218914	2.79318	0.00521932	0.0380781
ENSG00000153975	ZUP1	ND	1509.86	0.611218	0.10447	5.85069	4.89551e-09	1.35588e-07
ENSG00000168300	PCMTD1	ND	1273.02	0.610362	0.154981	3.93829	8.20627e-05	0.0010823
ENSG00000145780	FEM1C	ND	2812.25	0.610212	0.11384	5.36026	8.31043e-08	1.91807e-06
ENSG00000205560	CPT1B	ND	93.3227	0.610114	0.181635	3.35901	0.000782234	0.00785701
ENSG00000092330	TINF2	ND	2906.98	0.609577	0.0603058	10.1081	5.08612e-24	4.38733e-22
ENSG00000170852	KBTBD2	ND	2066.36	0.606644	0.0955345	6.35	2.15317e-10	6.88094e-09
ENSG00000175550	DRAP1	ND	2589.11	0.603463	0.0975998	6.18303	6.28813e-10	1.91929e-08
ENSG00000143376	SNX27	ND	1405.47	0.601788	0.104175	5.77671	7.61749e-09	2.0639e-07
ENSG00000266173	STRADA	ND	486.588	0.600889	0.13137	4.57402	4.78462e-06	8.2441e-05
ENSG00000164164	OTUD4	ND	4680.17	0.598067	0.155323	3.85046	0.000117894	0.0014918
ENSG00000197714	ZNF460	ND	409.921	0.597699	0.18069	3.30786	0.000940108	0.00920776
ENSG00000148057	IDNK	ND	227.561	0.595922	0.166664	3.57558	0.000349451	0.00387427
ENSG00000115020	PIKFYVE	ND	9871.67	0.595803	0.180657	3.29798	0.000973824	0.00949446
ENSG00000183475	ASB7	ND	1274.37	0.595518	0.0808408	7.36655	1.75101e-13	7.54702e-12
ENSG00000162616	DNAJB4	ND	566.971	0.594157	0.128014	4.64136	3.46127e-06	6.07578e-05
ENSG00000138756	BMP2K	ND	2175.86	0.592208	0.137801	4.29755	1.72699e-05	0.000262755
ENSG00000075426	FOSL2	ND	330.962	0.591372	0.134924	4.383	1.17056e-05	0.000185063
ENSG00000143337	TOR1AIP1	ND	2693.43	0.58875	0.120741	4.87613	1.08186e-06	2.08779e-05
ENSG00000153029	MR1	ND	3153.2	0.588266	0.109375	5.37846	7.51273e-08	1.75259e-06
ENSG00000133639	BTG1	HALLMARK_INTERFERON_GAMMA_RESPONSE	7790.95	0.588209	0.0765257	7.68643	1.51301e-14	7.16096e-13
ENSG00000240857	RDH14	ND	581.868	0.588061	0.114986	5.1142	3.15065e-07	6.60886e-06
ENSG00000099968	BCL2L13	ISG	2614.16	0.587219	0.0906227	6.47982	9.18315e-11	3.0903e-09
ENSG00000026950	BTN3A1	ND	1676.13	0.585763	0.207151	2.82771	0.0046882	0.0348493
ENSG00000175309	PHYKPL	ND	2273.71	0.584979	0.123337	4.74292	2.10663e-06	3.84228e-05
ENSG00000138760	SCARB2	ND	1358.67	0.584688	0.0972554	6.01188	1.83383e-09	5.29475e-08
ENSG00000213516	RBMXL1	ND	1520.06	0.582498	0.0670524	8.6872	3.71468e-18	2.26762e-16
ENSG00000166925	TSC22D4	ND	2699.53	0.5821	0.11741	4.95783	7.12866e-07	1.41401e-05
ENSG00000127314	RAP1B	ND	7010.67	0.580935	0.19996	2.90526	0.00366953	0.0283919
ENSG00000137312	FLOT1	ND	6568.76	0.580207	0.146737	3.95407	7.68318e-05	0.00102267
ENSG00000090339	ICAM1	HALLMARK_INTERFERON_GAMMA_RESPONSE	11775.7	0.577922	0.173808	3.32505	0.000884017	0.00872697
ENSG00000153214	TMEM87B	ND	2339.42	0.576664	0.102529	5.62441	1.86144e-08	4.7917e-07
ENSG00000198001	IRAK4	ND	2069.58	0.575103	0.106031	5.42391	5.83081e-08	1.38421e-06
ENSG00000129566	TEP1	ND	3314.41	0.574561	0.158004	3.63637	0.000276504	0.00316969
ENSG00000067082	KLF6	HALLMARK_INFLAMMATORY_RESPONSE	9566.52	0.573958	0.177002	3.24266	0.00118421	0.01116
ENSG00000164054	SHISA5	ND	2962.58	0.571704	0.102594	5.5725	2.51104e-08	6.31632e-07
ENSG00000117090	SLAMF1	HALLMARK_INFLAMMATORY_RESPONSE	14854.4	0.570208	0.0630892	9.03812	1.59388e-19	1.07379e-17
ENSG00000152457	DCLRE1C	ND	1440.03	0.567175	0.0953417	5.94886	2.70018e-09	7.64847e-08
ENSG00000163291	PAQR3	ND	505.263	0.56707	0.174553	3.2487	0.00115933	0.0109567
ENSG00000154839	SKA1	ND	1788.91	0.566865	0.0884046	6.41217	1.43465e-10	4.70542e-09
ENSG00000105993	DNAJB6	ND	4507.25	0.566034	0.0635362	8.90884	5.15706e-19	3.35344e-17
ENSG00000046651	OFD1	ND	3863.07	0.56587	0.143532	3.94246	8.06491e-05	0.00106742
ENSG00000107099	DOCK8	ND	9230.46	0.565132	0.107644	5.25002	1.52086e-07	3.34501e-06
ENSG00000198039	ZNF273	ND	624.479	0.562222	0.127662	4.404	1.06272e-05	0.000169989
ENSG00000143442	POGZ	ND	6385.7	0.561311	0.0690256	8.13192	4.22529e-16	2.24888e-14
ENSG00000109670	FBXW7	ND	6737.88	0.559323	0.0977487	5.72205	1.05244e-08	2.81076e-07
ENSG00000256043	CTSO	ND	1430.04	0.557913	0.186994	2.98359	0.00284892	0.0232072
ENSG00000115935	WIPF1	ND	16519.6	0.557831	0.122393	4.55769	5.17188e-06	8.9011e-05
ENSG00000064999	ANKS1A	ND	835.511	0.551744	0.171585	3.21557	0.00130187	0.0120265
ENSG00000128604	IRF5	HALLMARK_INTERFERON_GAMMA_RESPONSE	7129.53	0.550485	0.0617349	8.91692	4.79445e-19	3.13126e-17
ENSG00000253710	ALG11	ND	437.079	0.550084	0.175487	3.13462	0.00172075	0.0153078
ENSG00000115839	RAB3GAP1	ND	4740.04	0.547595	0.0492475	11.1192	1.01124e-28	1.13097e-26
ENSG00000109046	WSB1	ND	7616.99	0.54729	0.0892486	6.13219	8.6677e-10	2.59788e-08
ENSG00000059804	SLC2A3	ND	3488.38	0.54591	0.179513	3.04106	0.0023575	0.019786
ENSG00000157303	SUSD3	ND	408.181	0.544828	0.178234	3.05681	0.00223707	0.0189562
ENSG00000134318	ROCK2	ND	3143.19	0.542994	0.11806	4.59931	4.239e-06	7.37369e-05
ENSG00000164296	TIGD6	ND	250.681	0.542662	0.182356	2.97583	0.00292193	0.0236712
ENSG00000239713	APOBEC3G	ISG	5100.05	0.541632	0.18021	3.00556	0.00265088	0.0218318
ENSG00000197275	RAD54B	ND	346.517	0.54117	0.144133	3.75466	0.000173578	0.00210888
ENSG00000133606	MKRN1	ND	3771.74	0.540369	0.0567106	9.52854	1.59511e-21	1.18689e-19
ENSG00000174485	DENND4A	ND	11410.9	0.539921	0.0690716	7.81684	5.41679e-15	2.66492e-13
ENSG00000115520	COQ10B	ND	1116.48	0.539819	0.11116	4.85624	1.19639e-06	2.29106e-05
ENSG00000143374	TARS2	ND	2438.59	0.53979	0.0681213	7.92395	2.30074e-15	1.1704e-13
ENSG00000196911	KPNA5	ND	713.613	0.538834	0.158514	3.39929	0.0006756	0.00689712
ENSG00000151327	FAM177A1	ND	1513.59	0.53755	0.094516	5.6874	1.28986e-08	3.41726e-07
ENSG00000112763	BTN2A1	ND	2189.39	0.537437	0.167604	3.20658	0.00134322	0.0123474
ENSG00000102081	FMR1	ND	2669.12	0.537435	0.0923602	5.8189	5.9236e-09	1.62855e-07
ENSG00000124222	STX16	ND	3000.11	0.537404	0.0561452	9.57168	1.05182e-21	8.02601e-20
ENSG00000198839	ZNF277	ND	1280.04	0.537371	0.103628	5.18555	2.15373e-07	4.63469e-06
ENSG00000097033	SH3GLB1	ND	5467.68	0.533782	0.0678459	7.86757	3.61582e-15	1.80261e-13
ENSG00000105755	ETHE1	ND	344.041	0.53351	0.171051	3.11902	0.00181457	0.0159827
ENSG00000105221	AKT2	ND	8767.57	0.532471	0.0494158	10.7753	4.50257e-27	4.67642e-25
ENSG00000224470	ATXN1L	ND	3446.43	0.532089	0.0790838	6.72817	1.71814e-11	6.17703e-10
ENSG00000030110	BAK1	HALLMARK_IL6_JAK_STAT3_SIGNALING	2025.71	0.53202	0.16205	3.28306	0.00102687	0.00994034
ENSG00000082213	C5orf22	ND	2110.12	0.531581	0.0642974	8.26753	1.36758e-16	7.57539e-15
ENSG00000091592	NLRP1	ND	2604.74	0.531192	0.148414	3.57911	0.000344762	0.00382796
ENSG00000138459	SLC35A5	ND	1658.43	0.531026	0.0697669	7.61143	2.71078e-14	1.25518e-12
ENSG00000137947	GTF2B	ND	2197.51	0.530792	0.0828535	6.4064	1.48999e-10	4.8762e-09
ENSG00000135604	STX11	ND	2353.53	0.530447	0.108236	4.90085	9.54224e-07	1.85825e-05
ENSG00000104412	EMC2	ND	2425.33	0.529658	0.136104	3.89157	9.95996e-05	0.00128859
ENSG00000078618	NRDC	ND	7515.24	0.526752	0.0629062	8.37361	5.58776e-17	3.20194e-15
ENSG00000005893	LAMP2	ND	4545.62	0.52673	0.0791912	6.65137	2.90369e-11	1.03153e-09
ENSG00000116198	CEP104	ND	2152.65	0.526711	0.0609524	8.64135	5.55543e-18	3.35028e-16
ENSG00000100802	C14orf93	ND	265.562	0.525213	0.148447	3.53804	0.000403112	0.00439119
ENSG00000158470	B4GALT5	ND	3963.64	0.521362	0.1083	4.81406	1.47894e-06	2.76833e-05
ENSG00000141682	PMAIP1	ND	9309.82	0.519452	0.0937278	5.54213	2.98814e-08	7.3991e-07
ENSG00000100949	RABGGTA	ND	1613.8	0.519204	0.080651	6.43766	1.21326e-10	4.02339e-09
ENSG00000132294	EFR3A	ND	4962.92	0.518352	0.129629	3.99875	6.36776e-05	0.000857984
ENSG00000164038	SLC9B2	ND	1433.27	0.518035	0.136794	3.78698	0.000152489	0.00186937
ENSG00000176087	SLC35A4	ND	4831.03	0.517862	0.0830312	6.23696	4.46159e-10	1.37582e-08
ENSG00000132952	USPL1	ND	1658.11	0.517439	0.10776	4.80176	1.57279e-06	2.933e-05
ENSG00000139990	DCAF5	ND	3740.71	0.516565	0.0993074	5.20168	1.97497e-07	4.29951e-06
ENSG00000165168	CYBB	HALLMARK_INFLAMMATORY_RESPONSE	4198.43	0.516252	0.0938296	5.50202	3.75467e-08	9.14574e-07
ENSG00000196092	PAX5	ND	11040.8	0.516052	0.123565	4.17635	2.96223e-05	0.000430128
ENSG00000141971	MVB12A	HALLMARK_INTERFERON_ALPHA_RESPONSE	473.579	0.515678	0.13378	3.85468	0.00011588	0.00147247
ENSG00000129675	ARHGEF6	ND	2736.31	0.515279	0.0747727	6.89127	5.52977e-12	2.08321e-10
ENSG00000065427	KARS1	ND	8542.84	0.51512	0.0635394	8.1071	5.18429e-16	2.7398e-14
ENSG00000120533	ENY2	ND	2656.43	0.514052	0.0768509	6.68896	2.24765e-11	8.04208e-10
ENSG00000147654	EBAG9	ND	1323.46	0.513932	0.10855	4.73452	2.19574e-06	3.99022e-05
ENSG00000138600	SPPL2A	HALLMARK_INTERFERON_GAMMA_RESPONSE	1954.33	0.513502	0.161824	3.1732	0.00150768	0.0136826
ENSG00000178295	GEN1	ND	6269.14	0.511394	0.0854315	5.98601	2.15047e-09	6.19701e-08
ENSG00000143553	SNAPIN	ND	991.79	0.510841	0.116703	4.37729	1.20166e-05	0.000189585
ENSG00000188419	CHM	ND	1490.02	0.507389	0.0972029	5.2199	1.79024e-07	3.90873e-06
ENSG00000127666	TICAM1	ND	2076.82	0.507209	0.164635	3.0808	0.00206444	0.0177753
ENSG00000100916	BRMS1L	ND	794.604	0.504898	0.115402	4.37511	1.2137e-05	0.000191277
ENSG00000158042	MRPL17	ND	2298.5	0.503682	0.0826114	6.09701	1.08072e-09	3.20701e-08
ENSG00000124380	SNRNP27	ND	1488.7	0.502454	0.0973535	5.16113	2.45462e-07	5.23287e-06
ENSG00000155252	PI4K2A	ND	987.111	0.499666	0.111714	4.47274	7.72243e-06	0.000128187
ENSG00000102572	STK24	ND	7377.16	0.499204	0.106008	4.7091	2.48814e-06	4.47267e-05
ENSG00000174021	GNG5	ND	3906.96	0.497263	0.108321	4.59065	4.41867e-06	7.67545e-05
ENSG00000120280	TASL	ND	2063.06	0.49513	0.125223	3.95399	7.68573e-05	0.00102267
ENSG00000213719	CLIC1	ND	15503.6	0.492007	0.135607	3.62819	0.00028541	0.00325102
ENSG00000196405	EVL	ND	6406.85	0.491736	0.179675	2.73681	0.00620373	0.0438136
ENSG00000162819	BROX	ND	1317.89	0.491209	0.11199	4.38621	1.15344e-05	0.000182742
ENSG00000005810	MYCBP2	ND	13226.4	0.491154	0.0978284	5.02057	5.15185e-07	1.04264e-05
ENSG00000144118	RALB	ND	3388.75	0.490805	0.113979	4.30609	1.66165e-05	0.000254628
ENSG00000166801	FAM111A	ND	6569.26	0.489804	0.106103	4.61632	3.90612e-06	6.81679e-05
ENSG00000164329	TENT2	ND	4366.46	0.489576	0.0659966	7.41821	1.18713e-13	5.22197e-12
ENSG00000136169	SETDB2	ND	1620.92	0.488219	0.101697	4.80071	1.58106e-06	2.94476e-05
ENSG00000143751	SDE2	ND	1908.97	0.487461	0.0875246	5.56942	2.55582e-08	6.39212e-07
ENSG00000155329	ZCCHC10	ND	1440.24	0.486691	0.0664583	7.32325	2.42036e-13	1.02546e-11
ENSG00000183726	TMEM50A	ND	3811.77	0.484793	0.065241	7.4308	1.07942e-13	4.77626e-12
ENSG00000164305	CASP3	HALLMARK_INTERFERON_GAMMA_RESPONSE	5162.68	0.482133	0.123933	3.89027	0.000100133	0.00129437
ENSG00000117151	CTBS	ND	761.249	0.479403	0.161469	2.969	0.00298769	0.0240494
ENSG00000136048	DRAM1	ND	3622.3	0.479115	0.138968	3.44767	0.000565454	0.00589333
ENSG00000145354	CISD2	ND	1119.43	0.478966	0.15935	3.00576	0.00264919	0.0218299
ENSG00000176024	ZNF613	ND	427.069	0.478236	0.158876	3.01013	0.00261135	0.0215895
ENSG00000136643	RPS6KC1	ND	1293.2	0.476319	0.0924156	5.1541	2.5485e-07	5.42181e-06
ENSG00000162231	NXF1	ND	4161.65	0.475668	0.0828494	5.74135	9.39222e-09	2.52644e-07
ENSG00000159461	AMFR	ND	2185.04	0.474826	0.113931	4.16765	3.07758e-05	0.000444718
ENSG00000196199	MPHOSPH8	ND	5383.54	0.474411	0.0488587	9.70986	2.73719e-22	2.17752e-20
ENSG00000179912	R3HDM2	ND	646.546	0.474119	0.104606	4.53241	5.83145e-06	9.93339e-05
ENSG00000109079	TNFAIP1	ND	1768.83	0.472989	0.075005	6.3061	2.8615e-10	9.0288e-09
ENSG00000167333	TRIM68	ND	804.174	0.472893	0.114999	4.11216	3.91967e-05	0.000552522
ENSG00000169379	ARL13B	ND	970.495	0.472786	0.138836	3.40537	0.00066075	0.00675936
ENSG00000175573	C11orf68	ND	767.892	0.472633	0.136688	3.45775	0.000544702	0.00571287
ENSG00000169446	MMGT1	ND	2121.41	0.470986	0.064551	7.29634	2.95694e-13	1.23877e-11
ENSG00000047621	C12orf4	ND	1656.67	0.470915	0.108699	4.33228	1.47571e-05	0.000229426
ENSG00000101574	METTL4	ND	890.675	0.470562	0.0832758	5.65064	1.59852e-08	4.18695e-07
ENSG00000086589	RBM22	ND	3998.16	0.470044	0.0634619	7.40671	1.29468e-13	5.67836e-12
ENSG00000171100	MTM1	ND	490.615	0.46913	0.155476	3.01738	0.00254971	0.0211328
ENSG00000106462	EZH2	ND	4660.76	0.465999	0.0752242	6.1948	5.83586e-10	1.78489e-08
ENSG00000130164	LDLR	HALLMARK_INFLAMMATORY_RESPONSE	7765.4	0.465705	0.0862217	5.40125	6.61786e-08	1.55624e-06
ENSG00000178741	COX5A	ND	3480.79	0.463624	0.0921342	5.03205	4.85265e-07	9.8609e-06
ENSG00000173221	GLRX	ND	2879.75	0.462617	0.168682	2.74254	0.00609652	0.043213
ENSG00000101608	MYL12A	ND	9440.36	0.461602	0.0564942	8.17078	3.06395e-16	1.66031e-14
ENSG00000172086	KRCC1	ND	1786.88	0.460536	0.103234	4.46108	8.15465e-06	0.000134023
ENSG00000031003	FAM13B	ND	4061.43	0.460061	0.0641713	7.16926	7.54049e-13	3.05625e-11
ENSG00000166479	TMX3	ND	3581.98	0.4595	0.11539	3.98215	6.82945e-05	0.000913607
ENSG00000196812	ZSCAN16	ND	317.027	0.459357	0.153908	2.98462	0.00283931	0.0231415
ENSG00000108061	SHOC2	ND	7843.21	0.458347	0.0919025	4.98732	6.12227e-07	1.22413e-05
ENSG00000132478	UNK	ND	1408.3	0.458218	0.0709176	6.46127	1.03828e-10	3.46618e-09
ENSG00000146232	NFKBIE	ND	5284.59	0.457729	0.0503634	9.08853	1.00391e-19	6.79386e-18
ENSG00000172007	RAB33B	ND	768.05	0.45745	0.118529	3.85941	0.000113662	0.00144921
ENSG00000186283	TOR3A	ND	4347.42	0.457035	0.0789613	5.78809	7.11925e-09	1.9324e-07
ENSG00000132475	H3-3B	ND	18059.8	0.455808	0.0856731	5.32031	1.0359e-07	2.34385e-06
ENSG00000088448	ANKRD10	ND	4984.41	0.455047	0.126089	3.60893	0.000307464	0.00346789
ENSG00000038274	MAT2B	ND	3601.06	0.453938	0.121109	3.74817	0.00017813	0.00215195
ENSG00000047188	YTHDC2	ND	3077.36	0.451455	0.0642448	7.02711	2.10861e-12	8.25559e-11
ENSG00000158411	MITD1	ND	2132.4	0.451173	0.0689207	6.54626	5.89968e-11	2.0284e-09
ENSG00000257093	DENND11	ND	6571.06	0.450824	0.0983888	4.58207	4.60406e-06	7.96049e-05
ENSG00000172239	PAIP1	ND	3152.57	0.449985	0.110807	4.06099	4.88652e-05	0.000677532
ENSG00000198805	PNP	HALLMARK_INTERFERON_GAMMA_RESPONSE	3204.42	0.44997	0.135482	3.32126	0.000896124	0.00882319
ENSG00000048140	TSPAN17	ND	847.885	0.448366	0.110731	4.04916	5.14016e-05	0.000710502
ENSG00000059728	MXD1	HALLMARK_INFLAMMATORY_RESPONSE	867.225	0.448053	0.105789	4.23535	2.28194e-05	0.000341629
ENSG00000176148	TCP11L1	ND	1191.81	0.443872	0.10004	4.43696	9.12393e-06	0.000148323
ENSG00000112685	EXOC2	ND	1708.82	0.441808	0.137411	3.21522	0.00130345	0.0120336
ENSG00000102699	PARP4	ND	7240.9	0.441563	0.0651084	6.78198	1.18543e-11	4.2928e-10
ENSG00000110777	POU2AF1	ND	21609.2	0.439701	0.102813	4.27669	1.8969e-05	0.00028802
ENSG00000197329	PELI1	HALLMARK_INTERFERON_GAMMA_RESPONSE	4783.21	0.439244	0.0820023	5.35648	8.48579e-08	1.95251e-06
ENSG00000108733	PEX12	ND	371.46	0.436817	0.140799	3.10243	0.00191941	0.0167386
ENSG00000189266	PNRC2	ND	9568.27	0.436196	0.0654981	6.65967	2.74446e-11	9.77288e-10
ENSG00000080345	RIF1	ND	10786.8	0.435945	0.0887103	4.91425	8.91233e-07	1.74467e-05
ENSG00000179021	C3orf38	ND	2523.91	0.435815	0.123652	3.52453	0.000424239	0.00459776
ENSG00000164010	ERMAP	ND	469.294	0.435393	0.101043	4.30898	1.64007e-05	0.000251836
ENSG00000072401	UBE2D1	ND	1266.77	0.433192	0.140315	3.08727	0.00202001	0.0174632
ENSG00000169813	HNRNPF	ND	22461.1	0.431752	0.0590218	7.31513	2.57133e-13	1.08329e-11
ENSG00000126945	HNRNPH2	ND	4019.1	0.431484	0.0550221	7.84202	4.43366e-15	2.19569e-13
ENSG00000100225	FBXO7	ND	5793.05	0.430443	0.0670245	6.42218	1.34334e-10	4.43668e-09
ENSG00000116044	NFE2L2	ND	4674.43	0.429923	0.0569159	7.55366	4.23205e-14	1.92385e-12
ENSG00000132600	PRMT7	ND	1256.41	0.428762	0.132564	3.23438	0.00121906	0.0114381
ENSG00000089818	NECAP1	ND	1392.02	0.428639	0.0664293	6.45257	1.0997e-10	3.66304e-09
ENSG00000244754	N4BP2L2	ND	5785.29	0.428349	0.0624621	6.85774	6.99597e-12	2.60278e-10
ENSG00000024048	UBR2	ND	2730.39	0.428037	0.0833063	5.13811	2.77518e-07	5.87066e-06
ENSG00000047249	ATP6V1H	ND	1242.78	0.427766	0.0957349	4.46824	7.88662e-06	0.000130623
ENSG00000102057	KCND1	ND	300.022	0.424487	0.154055	2.75542	0.00586174	0.0418264
ENSG00000153113	CAST	ND	6559.62	0.423566	0.0519052	8.16037	3.33992e-16	1.80331e-14
ENSG00000117758	STX12	ND	2838.09	0.423047	0.101092	4.18477	2.85451e-05	0.000416102
ENSG00000112144	CILK1	ND	949.861	0.422918	0.100212	4.22023	2.44057e-05	0.000361871
ENSG00000241058	NSUN6	ND	582.207	0.421147	0.118912	3.54165	0.000397626	0.00435033
ENSG00000124795	DEK	ND	16985	0.42045	0.129037	3.25836	0.00112056	0.0106678
ENSG00000155729	KCTD18	ND	1152.02	0.419408	0.0739966	5.66794	1.44528e-08	3.79887e-07
ENSG00000165355	FBXO33	ND	2969.81	0.417162	0.122451	3.40676	0.000657385	0.00673414
ENSG00000139668	WDFY2	ND	658.762	0.417148	0.143073	2.91563	0.00354976	0.0276822
ENSG00000039319	ZFYVE16	ND	1591.94	0.41639	0.10231	4.0699	4.70343e-05	0.000654367
ENSG00000137265	IRF4	HALLMARK_INTERFERON_GAMMA_RESPONSE	62031	0.415963	0.0570868	7.28649	3.18133e-13	1.32905e-11
ENSG00000143398	PIP5K1A	ND	6283.75	0.413415	0.0558861	7.39747	1.38809e-13	6.05254e-12
ENSG00000068120	COASY	ND	2434.49	0.412871	0.0733523	5.6286	1.81673e-08	4.69275e-07
ENSG00000115750	TAF1B	ND	925.098	0.411418	0.138018	2.98091	0.00287394	0.0233601
ENSG00000185158	LRRC37B	ND	402.24	0.410991	0.110983	3.70318	0.000212916	0.00252929
ENSG00000196296	ATP2A1	ND	174.981	0.410602	0.146692	2.79908	0.00512483	0.0375536
ENSG00000108773	KAT2A	ND	1408.65	0.410344	0.1262	3.25153	0.00114784	0.0108731
ENSG00000204569	PPP1R10	ND	6356.89	0.408663	0.0621279	6.57777	4.77557e-11	1.66488e-09
ENSG00000115159	GPD2	ISG	2838.04	0.407873	0.117868	3.46043	0.000539319	0.00566039
ENSG00000100403	ZC3H7B	ND	6559.32	0.407762	0.0440918	9.24803	2.2867e-20	1.57603e-18
ENSG00000139597	N4BP2L1	ND	1062.18	0.406837	0.140775	2.88998	0.00385263	0.0295593
ENSG00000122692	SMU1	ND	5088.27	0.406432	0.055475	7.32639	2.36435e-13	1.00732e-11
ENSG00000164074	ABHD18	ND	1138.64	0.406275	0.0924729	4.39345	1.11567e-05	0.000177511
ENSG00000069345	DNAJA2	ND	6436.28	0.405787	0.0770636	5.26561	1.39721e-07	3.08211e-06
ENSG00000197892	KIF13B	ND	2162.22	0.40578	0.148185	2.73833	0.00617519	0.0436672
ENSG00000174010	KLHL15	ND	1065.91	0.405259	0.112723	3.59516	0.000324188	0.0036346
ENSG00000095585	BLNK	ISG	6700.05	0.404003	0.113759	3.5514	0.00038319	0.00420468
ENSG00000145743	FBXL17	ND	504.127	0.403946	0.139108	2.90382	0.00368635	0.0285072
ENSG00000108187	PBLD	ND	307.133	0.401749	0.135185	2.97185	0.0029601	0.0238787
ENSG00000153898	MCOLN2	ND	8117.22	0.401091	0.13543	2.96161	0.00306037	0.0245158
ENSG00000186638	KIF24	ND	880.842	0.398958	0.0997987	3.99762	6.39814e-05	0.000861301
ENSG00000105497	ZNF175	ND	825.609	0.398012	0.128331	3.10144	0.00192579	0.0167783
ENSG00000174106	LEMD3	ND	2532.98	0.394253	0.0642868	6.13273	8.63848e-10	2.59432e-08
ENSG00000196810	CTBP1-DT	ND	543.367	0.394081	0.117651	3.34959	0.000809317	0.00808021
ENSG00000101966	XIAP	ND	3158.21	0.393478	0.105206	3.74008	0.000183958	0.00221164
ENSG00000062716	VMP1	ND	11970.4	0.393115	0.115766	3.39576	0.000684375	0.00696768
ENSG00000170653	ATF7	ND	1173.79	0.39273	0.0831033	4.72581	2.29202e-06	4.15508e-05
ENSG00000174004	NRROS	ND	1665.07	0.391063	0.121478	3.2192	0.00128549	0.0119206
ENSG00000197608	ZNF841	ND	1330.12	0.39008	0.143596	2.71652	0.0065972	0.046194
ENSG00000137944	KYAT3	ND	1532.72	0.389401	0.113106	3.4428	0.000575726	0.00598787
ENSG00000068308	OTUD5	ND	4288.82	0.388742	0.097283	3.99599	6.4425e-05	0.000865715
ENSG00000132670	PTPRA	ND	4136.53	0.387405	0.0746408	5.19026	2.09998e-07	4.53208e-06
ENSG00000068400	GRIPAP1	ND	4701.13	0.387284	0.070107	5.52419	3.31015e-08	8.16941e-07
ENSG00000158711	ELK4	ND	7923.13	0.386423	0.0875308	4.41471	1.01146e-05	0.000162486
ENSG00000197818	SLC9A8	ND	1589.91	0.385812	0.102805	3.75285	0.000174832	0.00212067
ENSG00000096060	FKBP5	ND	6686.43	0.38517	0.0640397	6.01455	1.80389e-09	5.21838e-08
ENSG00000094631	HDAC6	ND	2856.58	0.384856	0.104085	3.6975	0.000217731	0.00257218
ENSG00000104894	CD37	ND	5405.79	0.384342	0.0553663	6.9418	3.87126e-12	1.48078e-10
ENSG00000096070	BRPF3	ND	1998.22	0.382726	0.138958	2.75427	0.00588238	0.0418738
ENSG00000124160	NCOA5	ND	3999.1	0.382658	0.0636199	6.01475	1.80162e-09	5.21838e-08
ENSG00000143390	RFX5	ND	7273.58	0.382624	0.100078	3.82327	0.000131693	0.00164652
ENSG00000177054	ZDHHC13	ND	1660.53	0.380552	0.113666	3.34797	0.000814045	0.00811029
ENSG00000128891	CCDC32	ND	1902.89	0.378626	0.121873	3.10672	0.00189176	0.0165457
ENSG00000135164	DMTF1	ND	7101.85	0.378143	0.0556655	6.79314	1.09718e-11	3.98287e-10
ENSG00000148606	POLR3A	ND	2501.77	0.375104	0.0842654	4.45145	8.52907e-06	0.000139563
ENSG00000100485	SOS2	ND	2727.75	0.374982	0.0641192	5.8482	4.96912e-09	1.37372e-07
ENSG00000123595	RAB9A	ND	3167.41	0.374444	0.0967888	3.86867	0.00010943	0.00140243
ENSG00000066084	DIP2B	ND	5452.24	0.374367	0.0950703	3.93779	8.22364e-05	0.00108364
ENSG00000139793	MBNL2	ND	1042.34	0.373498	0.138494	2.69685	0.00699992	0.0484232
ENSG00000177873	ZNF619	ND	445.058	0.373431	0.122903	3.03841	0.00237828	0.0199157
ENSG00000109606	DHX15	ND	14811	0.373334	0.0309705	12.0545	1.83651e-33	2.74669e-31
ENSG00000174796	THAP6	ND	774.856	0.372758	0.0882762	4.22263	2.41466e-05	0.000358983
ENSG00000148841	ITPRIP	ND	665.842	0.372487	0.122012	3.05288	0.00226656	0.0191568
ENSG00000119471	HSDL2	ND	2071.59	0.372283	0.121731	3.05823	0.00222649	0.0188902
ENSG00000157106	SMG1	ND	20221.1	0.370709	0.085841	4.31855	1.57056e-05	0.000241909
ENSG00000167257	RNF214	ND	1011.98	0.369024	0.11795	3.12866	0.00175607	0.0155499
ENSG00000136908	DPM2	ND	1113.47	0.368805	0.11071	3.33127	0.00086451	0.00855133
ENSG00000179152	TCAIM	ND	936.23	0.368579	0.111987	3.29126	0.000997413	0.00970547
ENSG00000146757	ZNF92	ND	1640.02	0.368065	0.0846967	4.34569	1.38841e-05	0.000217207
ENSG00000009780	FAM76A	ND	664.782	0.367954	0.0922938	3.98677	6.69785e-05	0.000897608
ENSG00000135999	EPC2	ND	1983.86	0.36788	0.116221	3.16535	0.00154894	0.0140071
ENSG00000153922	CHD1	ND	9604.64	0.36767	0.119887	3.06682	0.00216349	0.0184371
ENSG00000114745	GORASP1	ND	1155.03	0.367561	0.109414	3.35938	0.000781183	0.00785173
ENSG00000150316	CWC15	ND	2836.09	0.367014	0.0737637	4.97553	6.50683e-07	1.29582e-05
ENSG00000100401	RANGAP1	ND	5049.21	0.366708	0.0898416	4.08172	4.47038e-05	0.00062485
ENSG00000137815	RTF1	ND	5587.5	0.366088	0.0846872	4.32282	1.54048e-05	0.000238011
ENSG00000064012	CASP8	HALLMARK_INTERFERON_ALPHA_RESPONSE	1868.96	0.364266	0.119188	3.05623	0.00224137	0.0189818
ENSG00000101294	HM13	ND	3356.13	0.363657	0.0745563	4.87761	1.07376e-06	2.07483e-05
ENSG00000130816	DNMT1	ND	9241.27	0.362839	0.0771686	4.7019	2.57753e-06	4.62779e-05
ENSG00000166822	TMEM170A	ND	2227.24	0.362224	0.0760031	4.76591	1.88002e-06	3.45001e-05
ENSG00000196428	TSC22D2	ND	1656.78	0.36202	0.104578	3.46173	0.00053671	0.00564093
ENSG00000129472	RAB2B	ND	1995.24	0.361535	0.0682466	5.29748	1.17411e-07	2.6248e-06
ENSG00000079432	CIC	ND	6016.59	0.359893	0.0899097	4.00282	6.25913e-05	0.000845633
ENSG00000151849	CENPJ	ND	3869.59	0.359239	0.112694	3.18773	0.00143395	0.0130849
ENSG00000033178	UBA6	ND	5362.12	0.359228	0.116943	3.07182	0.00212755	0.018193
ENSG00000066136	NFYC	ND	2180.78	0.357624	0.0801355	4.46274	8.0918e-06	0.00013343
ENSG00000101452	DHX35	ND	1037.52	0.357226	0.0989581	3.60987	0.000306353	0.00346058
ENSG00000164548	TRA2A	ND	7779.44	0.356026	0.0582161	6.11559	9.62003e-10	2.8718e-08
ENSG00000189067	LITAF	ND	13181.9	0.355764	0.111181	3.19985	0.00137499	0.0126007
ENSG00000110427	KIAA1549L	ND	396.344	0.355373	0.128418	2.76731	0.00565213	0.0406606
ENSG00000151116	UEVLD	ND	1231.74	0.35517	0.129777	2.73676	0.00620468	0.0438136
ENSG00000136715	SAP130	ND	2133.23	0.354948	0.105511	3.36408	0.000767989	0.00773471
ENSG00000150712	MTMR12	ND	2452.7	0.354558	0.0735359	4.82155	1.42444e-06	2.67638e-05
ENSG00000105053	VRK3	ND	1655.63	0.354222	0.0959601	3.69135	0.000223068	0.00262693
ENSG00000114850	SSR3	ND	8622.76	0.353217	0.0653254	5.40705	6.40719e-08	1.50907e-06
ENSG00000004897	CDC27	ND	8438.28	0.35316	0.0647942	5.45049	5.02302e-08	1.20009e-06
ENSG00000177485	ZBTB33	ND	3501.59	0.352356	0.0961202	3.66578	0.000246582	0.00287442
ENSG00000132792	CTNNBL1	ND	2384.49	0.352236	0.0750877	4.691	2.71878e-06	4.85228e-05
ENSG00000151694	ADAM17	ND	1773.48	0.351216	0.0972459	3.61163	0.000304284	0.0034424
ENSG00000105829	BET1	ND	991.99	0.349239	0.108297	3.22484	0.00126044	0.0117599
ENSG00000135473	PAN2	ND	3021.22	0.34857	0.0929765	3.74901	0.000177533	0.00214821
ENSG00000154328	NEIL2	ND	595.168	0.34814	0.123411	2.82099	0.0047876	0.0354823
ENSG00000023909	GCLM	ND	989.88	0.347953	0.129455	2.68784	0.00719157	0.0495655
ENSG00000107968	MAP3K8	HALLMARK_IL6_JAK_STAT3_SIGNALING	2629.44	0.347924	0.0794841	4.37728	1.2017e-05	0.000189585
ENSG00000143753	DEGS1	ND	2827.53	0.347265	0.0922574	3.76409	0.000167155	0.00204079
ENSG00000100865	CINP	ND	1547.32	0.345453	0.107452	3.21496	0.00130462	0.012037
ENSG00000174243	DDX23	ND	6639.14	0.345397	0.0436382	7.91502	2.47214e-15	1.25333e-13
ENSG00000147416	ATP6V1B2	ND	4018.91	0.344994	0.0708472	4.86955	1.11852e-06	2.15297e-05
ENSG00000152700	SAR1B	ND	1779.32	0.344893	0.107067	3.22128	0.00127618	0.0118667
ENSG00000172831	CES2	ND	1553.3	0.344806	0.0798322	4.31913	1.56646e-05	0.000241525
ENSG00000172534	HCFC1	ND	12835.9	0.344204	0.105697	3.25653	0.00112783	0.0107166
ENSG00000100219	XBP1	ND	10652.7	0.343589	0.109297	3.14362	0.00166873	0.0149
ENSG00000108094	CUL2	ND	3013.31	0.343158	0.0637138	5.38593	7.20729e-08	1.68689e-06
ENSG00000168710	AHCYL1	ND	5030	0.34207	0.115683	2.95696	0.0031069	0.0248353
ENSG00000145375	SPATA5	ND	694.479	0.341838	0.0978248	3.49439	0.000475141	0.00509041
ENSG00000137770	CTDSPL2	ND	4360	0.341237	0.089323	3.82026	0.000133309	0.00166147
ENSG00000110719	TCIRG1	ND	4441.84	0.340429	0.126532	2.69046	0.00713527	0.049291
ENSG00000171988	JMJD1C	ND	7652.87	0.33965	0.116886	2.90583	0.00366278	0.0283675
ENSG00000101224	CDC25B	ND	3158.85	0.339628	0.102259	3.32127	0.000896094	0.00882319
ENSG00000166860	ZBTB39	ND	775.899	0.33957	0.103319	3.28663	0.00101394	0.00984071
ENSG00000092208	GEMIN2	ND	756.772	0.338819	0.121724	2.7835	0.0053776	0.0390424
ENSG00000083937	CHMP2B	ND	1864.33	0.338793	0.0911217	3.71802	0.000200787	0.00239854
ENSG00000009307	CSDE1	ND	36572.6	0.338681	0.0749836	4.51674	6.27986e-06	0.000106006
ENSG00000141562	NARF	ND	2580.42	0.337411	0.121386	2.77966	0.00544152	0.0393917
ENSG00000111615	KRR1	ND	2359.93	0.335395	0.0657346	5.10227	3.35612e-07	7.00448e-06
ENSG00000065615	CYB5R4	ND	2658.92	0.33151	0.0530639	6.24737	4.17428e-10	1.29256e-08
ENSG00000206503	HLA-A	HALLMARK_INTERFERON_GAMMA_RESPONSE	38513.7	0.331428	0.104846	3.16108	0.00157185	0.0141703
ENSG00000092098	RNF31	HALLMARK_INTERFERON_ALPHA_RESPONSE	1527.36	0.331247	0.0752383	4.40265	1.06938e-05	0.000170873
ENSG00000080986	NDC80	ND	3091.19	0.330945	0.0840004	3.9398	8.15487e-05	0.00107647
ENSG00000125651	GTF2F1	ND	6020.52	0.330563	0.098539	3.35464	0.000794689	0.00796073
ENSG00000152422	XRCC4	ND	998.561	0.330096	0.0900651	3.66508	0.000247265	0.00288014
ENSG00000088930	XRN2	ND	8736.82	0.329381	0.0930481	3.53989	0.000400287	0.004369
ENSG00000067167	TRAM1	ND	7549.26	0.329204	0.101277	3.25053	0.00115192	0.0109039
ENSG00000109332	UBE2D3	ND	19520.8	0.329148	0.0781496	4.21177	2.53377e-05	0.000375096
ENSG00000162704	ARPC5	ND	13268.7	0.328751	0.0740645	4.43872	9.04972e-06	0.000147277
ENSG00000100883	SRP54	ND	6568.59	0.328508	0.0797373	4.11988	3.79067e-05	0.000537377
ENSG00000181896	ZNF101	ND	1423.33	0.328172	0.109181	3.00577	0.00264912	0.0218299
ENSG00000119048	UBE2B	ND	2229.42	0.326548	0.107123	3.04835	0.00230105	0.0194103
ENSG00000169490	TM2D2	ND	1033.92	0.326403	0.0878481	3.71554	0.000202773	0.0024188
ENSG00000186908	ZDHHC17	ND	2015.38	0.325594	0.0930627	3.49866	0.000467611	0.00501692
ENSG00000196233	LCOR	ND	2103.77	0.322195	0.106334	3.03003	0.00244531	0.0203858
ENSG00000158985	CDC42SE2	ND	10723.6	0.322075	0.112432	2.86461	0.0041752	0.0315694
ENSG00000107862	GBF1	ND	6741.72	0.32159	0.0569455	5.64732	1.62967e-08	4.24623e-07
ENSG00000180817	PPA1	ND	9761.35	0.321423	0.0743967	4.32039	1.55755e-05	0.000240399
ENSG00000174718	RESF1	ND	8356.02	0.321057	0.105168	3.0528	0.00226715	0.0191568
ENSG00000140386	SCAPER	ND	737.228	0.320675	0.116373	2.75558	0.00585887	0.0418259
ENSG00000183735	TBK1	ND	3663.31	0.320244	0.110154	2.90725	0.00364624	0.0282995
ENSG00000114978	MOB1A	ND	17596.9	0.319866	0.0418442	7.64422	2.10222e-14	9.88703e-13
ENSG00000152242	C18orf25	ND	1277.92	0.319809	0.0707925	4.51756	6.25564e-06	0.000105717
ENSG00000137216	TMEM63B	ND	1537.59	0.318689	0.0725259	4.39414	1.11214e-05	0.000177138
ENSG00000114268	PFKFB4	ND	896.886	0.318319	0.117056	2.71938	0.0065404	0.0458595
ENSG00000168256	NKIRAS2	ND	2274.36	0.316391	0.0616089	5.13547	2.81447e-07	5.94536e-06
ENSG00000164494	PDSS2	ND	689.217	0.315303	0.0864791	3.646	0.000266352	0.00306427
ENSG00000166128	RAB8B	ND	8595.98	0.313771	0.0960576	3.26648	0.00108892	0.0104263
ENSG00000114933	INO80D	ND	3000.94	0.313555	0.0834484	3.75748	0.000171636	0.00208868
ENSG00000184381	PLA2G6	ND	900.198	0.312672	0.0941075	3.32249	0.000892164	0.00879578
ENSG00000177917	ARL6IP6	ND	1483.55	0.311675	0.0880374	3.54025	0.000399748	0.00436715
ENSG00000161904	LEMD2	ND	1894.74	0.311556	0.0691369	4.50636	6.5948e-06	0.000110947
ENSG00000123374	CDK2	ND	3563.3	0.311233	0.0564261	5.51576	3.47284e-08	8.51473e-07
ENSG00000144848	ATG3	ND	2755.84	0.31091	0.113079	2.74948	0.00596891	0.0424695
ENSG00000108774	RAB5C	ND	969.946	0.310898	0.104057	2.98776	0.00281034	0.022943
ENSG00000166326	TRIM44	ND	5261.12	0.310367	0.10138	3.06142	0.00220289	0.0187408
ENSG00000188493	C19orf54	ND	1426.99	0.309547	0.104983	2.94854	0.0031928	0.0253189
ENSG00000104859	CLASRP	ND	2675.01	0.308643	0.100004	3.0863	0.00202664	0.0174901
ENSG00000160310	PRMT2	ND	3013.25	0.308583	0.0730597	4.22371	2.40313e-05	0.000358337
ENSG00000172943	PHF8	ND	3435.16	0.308439	0.0622843	4.95211	7.34114e-07	1.4523e-05
ENSG00000083799	CYLD	ND	12443.8	0.307168	0.0941307	3.26321	0.00110157	0.0105231
ENSG00000164096	C4orf3	ND	1964.51	0.306785	0.0758533	4.04446	5.24446e-05	0.00072358
ENSG00000081237	PTPRC	ND	14221.4	0.306708	0.0962826	3.18549	0.00144507	0.0131784
ENSG00000104133	SPG11	ND	3983.69	0.306232	0.0866653	3.5335	0.000410093	0.00446062
ENSG00000163728	TTC14	ND	3742.89	0.305487	0.103197	2.96025	0.00307393	0.0246112
ENSG00000165417	GTF2A1	ND	4793.33	0.304838	0.0790695	3.85532	0.00011558	0.00146992
ENSG00000138594	TMOD3	ND	4194.03	0.303745	0.099528	3.05185	0.00227436	0.019205
ENSG00000166004	CEP295	ND	2783.65	0.303281	0.110441	2.74609	0.006031	0.0428467
ENSG00000164258	NDUFS4	ND	1270.9	0.302761	0.111915	2.70528	0.00682471	0.0474305
ENSG00000135596	MICAL1	ND	6851.01	0.301179	0.0773592	3.89325	9.89088e-05	0.00128076
ENSG00000124783	SSR1	ND	8748.12	0.30045	0.0474892	6.32671	2.50451e-10	7.95276e-09
ENSG00000125304	TM9SF2	ND	5497.64	0.300297	0.0592357	5.06953	3.98796e-07	8.20412e-06
ENSG00000204256	BRD2	ND	18412.9	0.300045	0.0890666	3.36877	0.000755056	0.00762141
ENSG00000137478	FCHSD2	ND	4390.41	0.299949	0.0905735	3.31167	0.000927423	0.00909543
ENSG00000172273	HINFP	ND	1182.39	0.298522	0.0996223	2.99654	0.0027306	0.0223652
ENSG00000119314	PTBP3	ND	13775.4	0.296573	0.106685	2.77991	0.00543746	0.0393814
ENSG00000137413	TAF8	ND	1663.01	0.296008	0.0874374	3.38538	0.000710807	0.00722204
ENSG00000198382	UVRAG	ND	3475.63	0.295342	0.0951068	3.10538	0.00190037	0.0166113
ENSG00000100991	TRPC4AP	ND	3174.18	0.294048	0.0668381	4.3994	1.08549e-05	0.000173077
ENSG00000133275	CSNK1G2	ND	3449.86	0.29117	0.0984245	2.95831	0.00309328	0.0247529
ENSG00000110619	CARS1	ND	3974.28	0.290171	0.0839608	3.45603	0.000548199	0.00574553
ENSG00000153560	UBP1	ND	7518.32	0.289427	0.0842128	3.43685	0.000588522	0.00611245
ENSG00000070269	TMEM260	ND	750.789	0.289361	0.100264	2.88599	0.00390188	0.0298194
ENSG00000146085	MMUT	ND	1824.11	0.289286	0.0755847	3.8273	0.000129555	0.0016228
ENSG00000074319	TSG101	ND	2881.15	0.286461	0.065597	4.36699	1.25972e-05	0.000198111
ENSG00000253797	UTP14C	ND	1469.69	0.286262	0.0984284	2.90832	0.00363372	0.028217
ENSG00000140829	DHX38	ND	6041.98	0.285276	0.064382	4.43099	9.37997e-06	0.000151498
ENSG00000114841	DNAH1	ND	1531.11	0.285236	0.0937774	3.04162	0.00235305	0.0197598
ENSG00000052841	TTC17	ND	4536.14	0.284216	0.0516503	5.5027	3.74016e-08	9.12526e-07
ENSG00000073578	SDHA	ND	6459.44	0.284069	0.0599224	4.74061	2.1308e-06	3.88163e-05
ENSG00000054118	THRAP3	ND	19791.6	0.283314	0.0806092	3.51466	0.000440319	0.00474641
ENSG00000146247	PHIP	ND	9959.56	0.283167	0.0728783	3.88548	0.000102127	0.00131659
ENSG00000165494	PCF11	ND	5402.77	0.282965	0.0842062	3.36039	0.000778336	0.00782838
ENSG00000165389	SPTSSA	ND	1753.55	0.282696	0.0715705	3.94989	7.81867e-05	0.00103851
ENSG00000124596	OARD1	ND	1755.96	0.282411	0.0870175	3.24546	0.00117262	0.0110647
ENSG00000079819	EPB41L2	ND	7044.64	0.282073	0.0783816	3.59871	0.000319796	0.00359074
ENSG00000204392	LSM2	ND	1074	0.28134	0.0857245	3.28191	0.00103107	0.00997459
ENSG00000106460	TMEM106B	ND	838.625	0.279399	0.0923569	3.02521	0.00248463	0.0206675
ENSG00000147044	CASK	ND	1008.72	0.27867	0.103806	2.68454	0.00726302	0.0499888
ENSG00000205208	C4orf46	ND	2486.28	0.276906	0.05343	5.18259	2.18828e-07	4.69554e-06
ENSG00000152558	TMEM123	ND	12068.3	0.276498	0.102701	2.69226	0.00709698	0.0490492
ENSG00000030066	NUP160	ND	5728.36	0.276322	0.100316	2.75452	0.00587788	0.0418738
ENSG00000077254	USP33	ND	3014.55	0.276149	0.088961	3.10416	0.00190823	0.0166605
ENSG00000135241	PNPLA8	ND	2401.42	0.275906	0.0566738	4.86832	1.12553e-06	2.16369e-05
ENSG00000151657	KIN	ND	842.125	0.27467	0.0973047	2.82278	0.00476092	0.0353196
ENSG00000103769	RAB11A	ND	5592.93	0.274287	0.0864447	3.17298	0.00150882	0.0136846
ENSG00000148925	BTBD10	ND	1877.32	0.274058	0.072542	3.77793	0.00015814	0.00193547
ENSG00000214253	FIS1	ND	1637.74	0.27285	0.0710354	3.84104	0.000122514	0.00154236
ENSG00000130023	ERMARD	ND	1155.49	0.272814	0.0830057	3.28669	0.00101373	0.00984071
ENSG00000153147	SMARCA5	ND	11653	0.272788	0.0447707	6.09301	1.10807e-09	3.26869e-08
ENSG00000131018	SYNE1	ND	2144.78	0.272223	0.0940988	2.89295	0.00381644	0.0293615
ENSG00000164151	ICE1	ND	7916.17	0.270766	0.0728747	3.7155	0.000202806	0.0024188
ENSG00000062598	ELMO2	ND	2692.27	0.269904	0.069565	3.87988	0.000104508	0.00134512
ENSG00000151135	TMEM263	ND	3260.59	0.269816	0.0575088	4.69173	2.70903e-06	4.84065e-05
ENSG00000115504	EHBP1	ND	1549.33	0.268635	0.0797442	3.36871	0.000755211	0.00762141
ENSG00000107960	STN1	ND	725.937	0.268582	0.0956825	2.80701	0.00500037	0.0368584
ENSG00000141380	SS18	ND	8531.93	0.268557	0.0953195	2.81744	0.00484077	0.0358569
ENSG00000187257	RSBN1L	ND	2186.75	0.267926	0.0897184	2.9863	0.00282378	0.0230275
ENSG00000111707	SUDS3	ND	3697.04	0.267097	0.0450246	5.93224	2.98825e-09	8.40081e-08
ENSG00000120519	SLC10A7	ND	1136.11	0.265598	0.0844539	3.14488	0.00166154	0.0148535
ENSG00000101557	USP14	ND	6126.81	0.265385	0.044559	5.9558	2.58803e-09	7.35867e-08
ENSG00000065559	MAP2K4	ND	2475.13	0.264105	0.0941944	2.80383	0.00504997	0.0371142
ENSG00000155545	MIER3	ND	1598.09	0.263951	0.0720955	3.66113	0.000251106	0.00291579
ENSG00000176953	NFATC2IP	ND	4072.6	0.263799	0.0693051	3.80634	0.00014104	0.00174764
ENSG00000167766	ZNF83	ND	2021.23	0.263491	0.0813041	3.2408	0.00119194	0.0112188
ENSG00000028528	SNX1	ND	5807.16	0.263074	0.0581816	4.52161	6.13725e-06	0.000103951
ENSG00000136051	WASHC4	ND	8011.37	0.262835	0.083376	3.1524	0.00161932	0.0145282
ENSG00000012660	ELOVL5	ND	7039	0.262127	0.0585159	4.47958	7.47898e-06	0.0001247
ENSG00000066651	TRMT11	ND	1434.82	0.261402	0.091596	2.85386	0.00431913	0.0325425
ENSG00000092203	TOX4	ND	4982.66	0.261357	0.0763451	3.42337	0.000618506	0.00637517
ENSG00000198951	NAGA	ND	1571.07	0.260861	0.092607	2.81686	0.00484962	0.0358709
ENSG00000101882	NKAP	ND	1038.84	0.260818	0.0809698	3.22118	0.00127665	0.0118667
ENSG00000095564	BTAF1	ND	14865.4	0.260771	0.0883585	2.95129	0.00316454	0.0251615
ENSG00000102241	HTATSF1	ND	3913.52	0.258137	0.0704703	3.66305	0.000249226	0.00289801
ENSG00000138081	FBXO11	ND	2307.51	0.257518	0.0918107	2.80488	0.0050336	0.0370485
ENSG00000140367	UBE2Q2	ND	2458.71	0.257291	0.0885373	2.90602	0.00366063	0.028367
ENSG00000084652	TXLNA	ND	9907.71	0.256193	0.0368501	6.9523	3.59376e-12	1.3817e-10
ENSG00000197217	ENTPD4	ND	2311.75	0.25596	0.0655241	3.90635	9.37018e-05	0.00121967
ENSG00000121774	KHDRBS1	ND	11924.6	0.255001	0.0333124	7.65483	1.93566e-14	9.13242e-13
ENSG00000078061	ARAF	ND	3219.55	0.254486	0.066688	3.81606	0.000135597	0.00168438
ENSG00000147168	IL2RG	HALLMARK_IL6_JAK_STAT3_SIGNALING	11166	0.253955	0.0643009	3.94948	7.83204e-05	0.00103936
ENSG00000104812	GYS1	ND	3278.19	0.252645	0.0838986	3.01131	0.00260121	0.0215175
ENSG00000172167	MTBP	ND	781.356	0.251821	0.0928407	2.7124	0.00667978	0.0466182
ENSG00000186001	LRCH3	ND	3821.66	0.251107	0.0669895	3.74845	0.000177933	0.00215131
ENSG00000067596	DHX8	ND	3902.67	0.250333	0.0671368	3.7287	0.000192467	0.00230837
ENSG00000138867	GUCD1	ND	6558.89	0.250133	0.0518482	4.82433	1.40477e-06	2.64273e-05
ENSG00000166266	CUL5	ND	3367.24	0.247955	0.0732623	3.38449	0.000713111	0.00724052
ENSG00000012822	CALCOCO1	ND	1774.49	0.247534	0.0709541	3.48865	0.000485475	0.00518256
ENSG00000165660	ABRAXAS2	ND	1665.87	0.247161	0.0716673	3.44873	0.000563227	0.00587463
ENSG00000103061	SLC7A6OS	ND	582.866	0.246965	0.0781118	3.16168	0.0015686	0.0141496
ENSG00000255823	MTRNR2L8	ND	46003.4	0.246056	0.054182	4.54129	5.59121e-06	9.54591e-05
ENSG00000130402	ACTN4	ND	13402.3	0.244615	0.0897294	2.72615	0.00640785	0.0450568
ENSG00000164830	OXR1	ND	2439.72	0.244347	0.0862161	2.83413	0.00459512	0.0343279
ENSG00000159720	ATP6V0D1	ND	2273.72	0.243424	0.0662413	3.67481	0.000238024	0.00278551
ENSG00000213024	NUP62	ND	6832.46	0.242912	0.0856361	2.83656	0.00456029	0.0340848
ENSG00000197343	ZNF655	ND	5537.36	0.242143	0.0625612	3.8705	0.000108613	0.00139315
ENSG00000136870	ZNF189	ND	1610.62	0.241297	0.0664633	3.63054	0.000282834	0.00322905
ENSG00000100325	ASCC2	ND	3273.52	0.240864	0.0774808	3.10869	0.00187916	0.0164547
ENSG00000196235	SUPT5H	ND	10766.8	0.24004	0.0515501	4.65644	3.21724e-06	5.66749e-05
ENSG00000108510	MED13	ND	7886.17	0.239654	0.0701998	3.41388	0.00064044	0.00657859
ENSG00000120837	NFYB	ND	1980.51	0.239618	0.0662364	3.61761	0.000297332	0.00336886
ENSG00000135506	OS9	ND	6178.23	0.239502	0.0766916	3.12292	0.00179066	0.0158
ENSG00000100906	NFKBIA	HALLMARK_INTERFERON_GAMMA_RESPONSE	19226.5	0.237578	0.0823038	2.88659	0.00389436	0.0298076
ENSG00000038532	CLEC16A	ND	2410.55	0.236247	0.0754655	3.13053	0.00174491	0.0154603
ENSG00000152944	MED21	ND	1400.95	0.234537	0.0828673	2.83027	0.00465081	0.0346575
ENSG00000143183	TMCO1	ND	3438.54	0.233521	0.0817584	2.85624	0.00428695	0.0323326
ENSG00000182944	EWSR1	ND	24912.8	0.233437	0.0459461	5.08066	3.76119e-07	7.76966e-06
ENSG00000115419	GLS	ND	17208.5	0.232968	0.0810911	2.87291	0.00406705	0.0309237
ENSG00000107651	SEC23IP	ND	4238.01	0.232871	0.0516539	4.50829	6.53509e-06	0.00011019
ENSG00000136436	CALCOCO2	ND	4029.98	0.23258	0.0474446	4.90215	9.47952e-07	1.84844e-05
ENSG00000136813	ECPAS	ND	9219	0.232416	0.0577794	4.02247	5.75899e-05	0.000785586
ENSG00000143106	PSMA5	ND	4817.64	0.231137	0.0831007	2.78141	0.0054124	0.0392379
ENSG00000135249	RINT1	ND	1298.7	0.229514	0.0577215	3.97624	7.00134e-05	0.000935765
ENSG00000169288	MRPL1	ND	1239.29	0.226641	0.075363	3.00732	0.00263559	0.0217418
ENSG00000186448	ZNF197	ND	1393.92	0.226055	0.064315	3.5148	0.000440083	0.00474641
ENSG00000164040	PGRMC2	ND	1759.03	0.223811	0.0652554	3.42977	0.000604099	0.00625253
ENSG00000110435	PDHX	ND	1721.22	0.223433	0.0761839	2.93281	0.00335908	0.0264552
ENSG00000170584	NUDCD2	ND	1484.33	0.22287	0.0694612	3.20856	0.00133402	0.0122779
ENSG00000138032	PPM1B	ND	3499.18	0.222794	0.0690228	3.22783	0.00124731	0.0116739
ENSG00000163320	CGGBP1	ND	9401.94	0.22278	0.0716392	3.10975	0.00187248	0.0164124
ENSG00000163159	VPS72	ND	2000.21	0.221378	0.0718148	3.08262	0.00205185	0.0176873
ENSG00000130939	UBE4B	ND	2943.36	0.220407	0.0762177	2.89181	0.00383036	0.0294231
ENSG00000086758	HUWE1	ND	34398.9	0.219738	0.0663981	3.3094	0.000934955	0.00916329
ENSG00000155304	HSPA13	ND	3596.27	0.219653	0.0674408	3.25698	0.00112605	0.0107064
ENSG00000065243	PKN2	ND	3056.99	0.218772	0.0785889	2.78375	0.00537343	0.0390424
ENSG00000134283	PPHLN1	ND	3506.24	0.217381	0.0449419	4.83694	1.31853e-06	2.49303e-05
ENSG00000119041	GTF3C3	ND	3470.92	0.217312	0.0480261	4.52487	6.04326e-06	0.000102591
ENSG00000124486	USP9X	ND	10250.2	0.216016	0.0701031	3.0814	0.00206029	0.0177498
ENSG00000203879	GDI1	ND	5792.31	0.215349	0.0758331	2.83977	0.00451455	0.0338287
ENSG00000110367	DDX6	ND	12454.4	0.214963	0.0562747	3.81988	0.000133514	0.00166168
ENSG00000072818	ACAP1	ND	6259.68	0.213647	0.0794748	2.68823	0.0071832	0.0495307
ENSG00000119396	RAB14	ND	4886.52	0.212896	0.0687791	3.09535	0.00196579	0.0170833
ENSG00000001167	NFYA	ND	3304.72	0.212369	0.0522685	4.06305	4.84367e-05	0.000673252
ENSG00000127191	TRAF2	ND	1945.02	0.210379	0.0729199	2.88506	0.00391335	0.029876
ENSG00000180957	PITPNB	ND	7993.29	0.210083	0.0476652	4.40746	1.04589e-05	0.000167477
ENSG00000119953	SMNDC1	ND	2796.74	0.208598	0.0769963	2.70919	0.00674479	0.0469842
ENSG00000083720	OXCT1	ND	5776.77	0.208517	0.0733639	2.84222	0.00448001	0.0336361
ENSG00000006125	AP2B1	ND	8214.71	0.205751	0.0561716	3.66289	0.000249381	0.00289801
ENSG00000115942	ORC2	ND	1472.03	0.204893	0.0715228	2.86472	0.00417378	0.0315694
ENSG00000179010	MRFAP1	ND	5043.59	0.202549	0.0703611	2.87871	0.00399306	0.0304539
ENSG00000011243	AKAP8L	ND	3473.32	0.202424	0.0550794	3.67513	0.000237729	0.00278424
ENSG00000123992	DNPEP	ND	2106.4	0.202365	0.0639317	3.16533	0.00154906	0.0140071
ENSG00000110218	PANX1	ND	1148.99	0.202241	0.068886	2.93587	0.00332609	0.0262368
ENSG00000137075	RNF38	ND	3773.3	0.20191	0.0698736	2.88965	0.00385669	0.0295646
ENSG00000047932	GOPC	ND	3162.4	0.199067	0.068108	2.92281	0.00346891	0.0272056
ENSG00000136758	YME1L1	ND	10642.3	0.197425	0.030358	6.50325	7.86015e-11	2.66568e-09
ENSG00000170876	TMEM43	ND	3697.39	0.197396	0.0694637	2.84171	0.00448719	0.0336731
ENSG00000099917	MED15	ND	3034.19	0.195645	0.0631197	3.09959	0.00193788	0.0168702
ENSG00000036054	TBC1D23	ND	1593.56	0.192869	0.067973	2.83743	0.00454778	0.0340281
ENSG00000165792	METTL17	ND	2115.66	0.19039	0.0569676	3.34208	0.000831532	0.0082579
ENSG00000138768	USO1	ND	8301.27	0.18996	0.0494956	3.83791	0.000124084	0.00156081
ENSG00000168724	DNAJC21	ND	4158.49	0.189881	0.0464215	4.09036	4.30703e-05	0.000605335
ENSG00000153827	TRIP12	ND	16855.8	0.189813	0.0598894	3.1694	0.00152755	0.0138461
ENSG00000161217	PCYT1A	ND	3549.05	0.189701	0.0488144	3.88616	0.000101842	0.0013142
ENSG00000151148	UBE3B	ND	2100.15	0.189361	0.0648049	2.92202	0.00347768	0.0272601
ENSG00000136986	DERL1	ND	3569.1	0.18869	0.0439031	4.29788	1.72437e-05	0.000262624
ENSG00000010244	ZNF207	ND	12669.1	0.188646	0.0594491	3.17323	0.0015075	0.0136826
ENSG00000109320	NFKB1	HALLMARK_INTERFERON_GAMMA_RESPONSE	13398.1	0.18752	0.0475042	3.94744	7.89925e-05	0.00104735
ENSG00000114098	ARMC8	ND	2642.94	0.185853	0.0569482	3.26355	0.00110027	0.0105215
ENSG00000082258	CCNT2	ND	3495.4	0.183377	0.0562585	3.25954	0.00111592	0.0106304
ENSG00000113845	TIMMDC1	ND	1931.86	0.181799	0.0615352	2.9544	0.00313282	0.0249757
ENSG00000118816	CCNI	ND	9630.31	0.181563	0.0365899	4.96212	6.97285e-07	1.38494e-05
ENSG00000047849	MAP4	ND	14901.9	0.181251	0.0646005	2.80571	0.00502052	0.0369886
ENSG00000143393	PI4KB	ND	4239.32	0.179899	0.0502032	3.58342	0.000339122	0.00377655
ENSG00000136527	TRA2B	ND	16287.8	0.179432	0.0381684	4.70105	2.58829e-06	4.64153e-05
ENSG00000140157	NIPA2	ND	4104.19	0.179246	0.0523296	3.42532	0.000614077	0.00633826
ENSG00000080824	HSP90AA1	ND	75631.7	0.178966	0.0552588	3.23869	0.00120078	0.0112878
ENSG00000204304	PBX2	ND	4702.47	0.178247	0.05217	3.41666	0.000633942	0.00652528
ENSG00000182831	C16orf72	ND	2275.68	0.175189	0.0627423	2.7922	0.00523502	0.0381741
ENSG00000080822	CLDND1	ND	5562.65	0.170246	0.0543257	3.1338	0.00172556	0.0153342
ENSG00000079616	KIF22	ND	5221.92	0.168371	0.0534744	3.14863	0.00164035	0.0146905
ENSG00000176444	CLK2	ND	4352.59	0.168262	0.0593047	2.83725	0.00455043	0.0340281
ENSG00000107077	KDM4C	ND	2255.05	0.167438	0.0517124	3.23788	0.00120422	0.011313
ENSG00000102786	INTS6	ND	4793.35	0.165806	0.0567934	2.91946	0.00350637	0.0274418
ENSG00000029364	SLC39A9	ND	6786.89	0.165094	0.0601948	2.74266	0.00609441	0.043213
ENSG00000143379	SETDB1	ND	2194.72	0.163804	0.0585769	2.79638	0.0051678	0.0378129
ENSG00000204560	DHX16	ND	3153.55	0.157424	0.0529297	2.97421	0.00293744	0.0237472
ENSG00000102158	MAGT1	ND	4831.92	0.150317	0.0457097	3.28851	0.00100718	0.00979412
ENSG00000138279	ANXA7	ND	5907.07	0.149968	0.0507466	2.95523	0.0031244	0.0249352
ENSG00000170445	HARS1	ND	4452.35	0.147224	0.0496221	2.9669	0.00300824	0.0241758
ENSG00000149925	ALDOA	ND	37268.5	0.141875	0.0467975	3.03168	0.00243199	0.0202974
ENSG00000143761	ARF1	ND	12686.1	0.141763	0.046355	3.05819	0.00222675	0.0188902
ENSG00000134516	DOCK2	ND	15400.8	0.12939	0.0466971	2.77083	0.00559139	0.0403011
ENSG00000065135	GNAI3	HALLMARK_INFLAMMATORY_RESPONSE	6954.59	0.128383	0.0379853	3.37982	0.000725342	0.00735472
ENSG00000066117	SMARCD1	ND	5323.5	0.127118	0.0443646	2.8653	0.00416618	0.0315491
ENSG00000147274	RBMX	ND	18453.3	0.108094	0.0335173	3.22503	0.00125961	0.0117595
ENSG00000082898	XPO1	ND	16359.1	-0.128546	0.0383707	-3.35011	0.000807783	0.00807508
ENSG00000168374	ARF4	ND	6172.57	-0.129351	0.0457072	-2.83	0.00465476	0.0346696
ENSG00000148248	SURF4	ND	7150.24	-0.139813	0.0474651	-2.94559	0.00322343	0.0255348
ENSG00000198408	OGA	ND	16426.8	-0.140893	0.0362258	-3.8893	0.000100534	0.00129843
ENSG00000155096	AZIN1	ND	11061.1	-0.143473	0.0515679	-2.78222	0.00539885	0.0391777
ENSG00000165219	GAPVD1	ND	3167.88	-0.144094	0.0489473	-2.94386	0.00324152	0.0256373
ENSG00000167699	GLOD4	ND	3045.21	-0.148752	0.0549589	-2.70661	0.00679736	0.0473064
ENSG00000141367	CLTC	ND	19805.7	-0.148927	0.0515343	-2.88987	0.00385401	0.0295593
ENSG00000159579	RSPRY1	ND	3969.76	-0.150931	0.037407	-4.03484	5.46401e-05	0.000749723
ENSG00000102753	KPNA3	ND	4929.4	-0.151477	0.0505138	-2.99873	0.00271104	0.0222294
ENSG00000110107	PRPF19	ND	6455.49	-0.153706	0.0520619	-2.95236	0.0031535	0.0251032
ENSG00000152942	RAD17	ND	3245.04	-0.154726	0.0533608	-2.89963	0.00373605	0.0288767
ENSG00000168066	SF1	ND	18104	-0.157258	0.0531891	-2.95659	0.00311064	0.0248519
ENSG00000130935	NOL11	ND	5452.89	-0.158121	0.0454291	-3.48062	0.000500259	0.00529502
ENSG00000163104	SMARCAD1	ND	4108.96	-0.158832	0.0571048	-2.78142	0.00541223	0.0392379
ENSG00000125741	OPA3	ND	3499	-0.160535	0.0541508	-2.96458	0.00303093	0.024319
ENSG00000136450	SRSF1	ND	18728.8	-0.161278	0.0289256	-5.57561	2.46669e-08	6.22123e-07
ENSG00000177189	RPS6KA3	ND	5162.02	-0.161562	0.058957	-2.74033	0.0061377	0.0434432
ENSG00000154727	GABPA	ND	2982.51	-0.162398	0.0596949	-2.72048	0.00651879	0.0457294
ENSG00000169410	PTPN9	ND	2023.47	-0.164905	0.0598693	-2.75442	0.00587969	0.0418738
ENSG00000088205	DDX18	ND	8285.2	-0.16531	0.0543372	-3.0423	0.00234776	0.0197264
ENSG00000143570	SLC39A1	ND	4894.92	-0.166751	0.0573879	-2.90569	0.00366448	0.0283675
ENSG00000108788	MLX	ND	2596.82	-0.167801	0.0550972	-3.04555	0.00232253	0.0195695
ENSG00000140350	ANP32A	ND	10310.3	-0.169947	0.0392523	-4.3296	1.4938e-05	0.000231756
ENSG00000135912	TTLL4	ND	1863.84	-0.172607	0.0561315	-3.07504	0.00210473	0.0180348
ENSG00000134444	RELCH	ND	2331.95	-0.175839	0.0637329	-2.75899	0.005798	0.0414507
ENSG00000096063	SRPK1	ND	5366.61	-0.175897	0.0458373	-3.83742	0.000124335	0.00156266
ENSG00000100796	PPP4R3A	ND	7946.55	-0.177723	0.0498612	-3.56435	0.000364765	0.00403209
ENSG00000113282	CLINT1	ND	5362.07	-0.178473	0.0488012	-3.65715	0.000255037	0.00295685
ENSG00000134905	CARS2	ND	2504.28	-0.178597	0.048071	-3.71527	0.000202984	0.00241899
ENSG00000123268	ATF1	ND	1971.45	-0.17968	0.056904	-3.1576	0.00159072	0.014306
ENSG00000120709	FAM53C	ND	3149.18	-0.182016	0.0656858	-2.77102	0.00558814	0.0402994
ENSG00000181472	ZBTB2	ND	1527.08	-0.183253	0.0642889	-2.85046	0.00436564	0.0328433
ENSG00000120705	ETF1	ND	11421.2	-0.188024	0.0446962	-4.2067	2.59122e-05	0.000382947
ENSG00000143157	POGK	ND	5809.78	-0.188522	0.0470069	-4.01051	6.05877e-05	0.000820044
ENSG00000164934	DCAF13	ND	3776.66	-0.189979	0.0679984	-2.79388	0.00520803	0.0380328
ENSG00000163399	ATP1A1	ND	18319.3	-0.191116	0.0623126	-3.06705	0.00216182	0.0184334
ENSG00000120948	TARDBP	ND	13835.1	-0.191342	0.0383338	-4.99148	5.9918e-07	1.20125e-05
ENSG00000126261	UBA2	ND	8312.89	-0.19178	0.0374846	-5.11624	3.11683e-07	6.5471e-06
ENSG00000173726	TOMM20	ND	6474.52	-0.192145	0.0587629	-3.26983	0.00107611	0.0103434
ENSG00000136891	TEX10	ND	2778.52	-0.193386	0.0601068	-3.21737	0.0012937	0.0119584
ENSG00000168067	MAP4K2	ND	3140.72	-0.193689	0.0549028	-3.52786	0.000418934	0.00454686
ENSG00000084774	CAD	ND	5447.19	-0.19376	0.0649697	-2.98231	0.00286078	0.0232784
ENSG00000110583	NAA40	ND	1542.33	-0.19438	0.0577768	-3.36432	0.000767315	0.00773313
ENSG00000134900	TPP2	ND	5970.77	-0.19442	0.0598471	-3.24861	0.0011597	0.0109567
ENSG00000163468	CCT3	ND	13875.2	-0.195151	0.0595556	-3.27679	0.00104996	0.0101311
ENSG00000158710	TAGLN2	ND	17063.2	-0.199699	0.0658126	-3.03436	0.00241045	0.0201626
ENSG00000164209	SLC25A46	ND	6041.54	-0.200145	0.0548222	-3.65081	0.000261413	0.00301674
ENSG00000144233	AMMECR1L	ND	2715.51	-0.201152	0.0666166	-3.01954	0.00253159	0.0209997
ENSG00000066044	ELAVL1	ND	4792.78	-0.201561	0.0466259	-4.32294	1.53967e-05	0.000238011
ENSG00000084090	STARD7	ND	11725.7	-0.202753	0.0525285	-3.85987	0.000113447	0.0014477
ENSG00000125834	STK35	ND	2764.43	-0.203333	0.0593104	-3.42828	0.000607414	0.00628249
ENSG00000183955	KMT5A	ND	3641.38	-0.205226	0.0714773	-2.8712	0.0040892	0.0310763
ENSG00000188229	TUBB4B	ND	13255.6	-0.206391	0.0755929	-2.7303	0.00632767	0.0445349
ENSG00000133657	ATP13A3	ND	12841.2	-0.20648	0.0743657	-2.77655	0.005494	0.039714
ENSG00000197006	METTL9	ND	2210.25	-0.206736	0.0683335	-3.02539	0.00248309	0.0206675
ENSG00000136270	TBRG4	ND	3158.61	-0.20746	0.0707823	-2.93096	0.00337921	0.0265717
ENSG00000135801	TAF5L	ND	2118.91	-0.207863	0.0690813	-3.00896	0.00262144	0.021649
ENSG00000132953	XPO4	ND	4193.21	-0.208858	0.0703837	-2.96743	0.00300303	0.0241469
ENSG00000164109	MAD2L1	ND	3150.82	-0.209647	0.0750058	-2.79508	0.00518862	0.0379462
ENSG00000187522	HSPA14	ND	2697.12	-0.212337	0.0549992	-3.86073	0.000113047	0.00144432
ENSG00000125637	PSD4	ND	8530	-0.214596	0.0517542	-4.14645	3.37669e-05	0.000484198
ENSG00000170448	NFXL1	ND	1022.03	-0.214897	0.0751065	-2.86124	0.00421993	0.0318447
ENSG00000140153	WDR20	ND	1508.55	-0.215051	0.0749198	-2.87042	0.00409924	0.0311296
ENSG00000136937	NCBP1	ND	3607.16	-0.215743	0.0574342	-3.75635	0.00017241	0.0020964
ENSG00000065802	ASB1	ND	2239.3	-0.21615	0.0748698	-2.88701	0.00388916	0.029783
ENSG00000120053	GOT1	ND	1827.27	-0.216347	0.0748211	-2.89152	0.00383378	0.0294343
ENSG00000152455	SUV39H2	ND	1412.47	-0.217103	0.0580304	-3.74119	0.00018315	0.00220551
ENSG00000110721	CHKA	ND	1627.72	-0.217104	0.0794926	-2.73112	0.00631187	0.0444655
ENSG00000105447	GRWD1	ND	3643.43	-0.217413	0.0765604	-2.83976	0.00451472	0.0338287
ENSG00000114491	UMPS	ND	1774.6	-0.217979	0.052539	-4.14889	3.34086e-05	0.00047952
ENSG00000176624	MEX3C	ND	3660.32	-0.218288	0.0778106	-2.80537	0.00502586	0.0370098
ENSG00000156860	FBRS	ND	7715.83	-0.218412	0.0720347	-3.03203	0.00242912	0.0202847
ENSG00000110066	KMT5B	ND	2568.07	-0.218854	0.0738858	-2.96206	0.0030559	0.0244931
ENSG00000134851	TMEM165	ND	3320.72	-0.219973	0.0547036	-4.02118	5.79081e-05	0.000788056
ENSG00000125166	GOT2	ND	4974.73	-0.220819	0.0603203	-3.66077	0.000251457	0.0029176
ENSG00000156502	SUPV3L1	ND	2107.68	-0.221533	0.0660205	-3.35553	0.000792145	0.00794056
ENSG00000179051	RCC2	ND	10807.6	-0.222198	0.0503109	-4.4165	1.00311e-05	0.000161318
ENSG00000114767	RRP9	ND	1815.14	-0.222771	0.0742534	-3.00015	0.00269844	0.0221382
ENSG00000005007	UPF1	ND	6844.12	-0.223831	0.0811068	-2.7597	0.00578537	0.0414319
ENSG00000159199	ATP5MC1	ND	2809.86	-0.223853	0.0684666	-3.26952	0.0010773	0.0103482
ENSG00000241945	PWP2	ND	2260.18	-0.223928	0.0794833	-2.8173	0.00484294	0.0358569
ENSG00000163932	PRKCD	ND	7790.31	-0.224404	0.0713495	-3.14513	0.00166012	0.0148497
ENSG00000118620	ZNF430	ND	1231.71	-0.22452	0.0695976	-3.22597	0.00125547	0.0117355
ENSG00000088812	ATRN	ND	1389.87	-0.225366	0.0702271	-3.2091	0.00133153	0.0122626
ENSG00000116685	KIAA2013	ND	2364.23	-0.225568	0.0735351	-3.06748	0.00215872	0.0184175
ENSG00000177951	BET1L	ND	1197.5	-0.227319	0.0837584	-2.71399	0.00664781	0.0464384
ENSG00000144567	RETREG2	ND	2743.9	-0.227763	0.0620016	-3.67351	0.000239242	0.00279757
ENSG00000137822	TUBGCP4	ND	1660.75	-0.229278	0.0807945	-2.8378	0.00454263	0.0340208
ENSG00000145901	TNIP1	ND	20996.1	-0.230549	0.0724021	-3.18429	0.00145111	0.0132254
ENSG00000130764	LRRC47	ND	1875.95	-0.2311	0.0743607	-3.10782	0.00188471	0.0164937
ENSG00000103811	CTSH	ND	11767.8	-0.231416	0.0600428	-3.85419	0.000116114	0.0014742
ENSG00000145907	G3BP1	ND	16423.7	-0.233236	0.041624	-5.6034	2.10191e-08	5.3829e-07
ENSG00000115649	CNPPD1	ND	2923.23	-0.233556	0.069288	-3.3708	0.000749502	0.00757914
ENSG00000108389	MTMR4	ND	7466.75	-0.233614	0.0755975	-3.09024	0.00199998	0.0173288
ENSG00000111364	DDX55	ND	1811.49	-0.234071	0.0767016	-3.05171	0.00227543	0.019205
ENSG00000198624	CCDC69	ND	9266.18	-0.234302	0.0764346	-3.0654	0.0021738	0.0185144
ENSG00000116237	ICMT	ND	3417.81	-0.235729	0.0669846	-3.51915	0.000432928	0.00468176
ENSG00000125812	GZF1	ND	1640.37	-0.23618	0.0684264	-3.45159	0.000557284	0.00582442
ENSG00000162852	CNST	ND	2030.95	-0.23654	0.0801285	-2.95201	0.00315713	0.0251159
ENSG00000176619	LMNB2	ND	12659.5	-0.23813	0.0841329	-2.8304	0.00464901	0.0346575
ENSG00000169251	NMD3	ND	3874.75	-0.23843	0.047163	-5.05544	4.29392e-07	8.79724e-06
ENSG00000136161	RCBTB2	ND	1779.8	-0.238608	0.0767319	-3.10963	0.00187322	0.0164124
ENSG00000143614	GATAD2B	ND	3563.65	-0.238803	0.0666453	-3.58319	0.00033942	0.00377706
ENSG00000166133	RPUSD2	ND	848.272	-0.239114	0.0841522	-2.84145	0.00449093	0.0336842
ENSG00000211456	SACM1L	ND	2526.25	-0.239518	0.0826694	-2.8973	0.00376386	0.0290017
ENSG00000103429	BFAR	ND	3160.55	-0.241795	0.0565419	-4.27639	1.89946e-05	0.000288117
ENSG00000204713	TRIM27	ND	4446.77	-0.242368	0.0769861	-3.1482	0.00164278	0.0147035
ENSG00000186866	POFUT2	ND	1030.09	-0.242542	0.0803037	-3.02031	0.00252517	0.020958
ENSG00000059573	ALDH18A1	ND	5068.55	-0.242732	0.0520766	-4.66106	3.14591e-06	5.54837e-05
ENSG00000164828	SUN1	ND	6628.52	-0.24308	0.0815196	-2.98187	0.00286497	0.0232999
ENSG00000147475	ERLIN2	ND	2253.43	-0.243363	0.0571332	-4.25957	2.04821e-05	0.0003088
ENSG00000175782	SLC35E3	ND	955.034	-0.243972	0.0884082	-2.75961	0.00578706	0.0414319
ENSG00000133872	SARAF	ND	3455.57	-0.244389	0.0506907	-4.82117	1.42716e-06	2.67812e-05
ENSG00000126001	CEP250	ND	4050.15	-0.247207	0.067983	-3.63631	0.000276574	0.00316969
ENSG00000196715	VKORC1L1	ND	2758.34	-0.24736	0.089312	-2.76961	0.00561228	0.0403933
ENSG00000154001	PPP2R5E	ND	3946.93	-0.247527	0.0798119	-3.10138	0.00192621	0.0167783
ENSG00000087263	OGFOD1	ND	2683.44	-0.247697	0.0640594	-3.86667	0.000110332	0.00141278
ENSG00000100330	MTMR3	ND	2409.19	-0.248861	0.0574855	-4.3291	1.49721e-05	0.000232045
ENSG00000166855	CLPX	ND	2756.61	-0.249024	0.0711405	-3.50045	0.000464473	0.00498683
ENSG00000145860	RNF145	ND	3115.68	-0.249538	0.07639	-3.26663	0.00108836	0.0104263
ENSG00000125485	DDX31	ND	1642.41	-0.249651	0.0562377	-4.4392	9.02919e-06	0.000147103
ENSG00000239306	RBM14	ND	2591.93	-0.249656	0.0894509	-2.79098	0.00525485	0.0382813
ENSG00000100575	TIMM9	ND	1042.43	-0.250621	0.0896697	-2.79493	0.00519108	0.0379462
ENSG00000166170	BAG5	ND	3221.13	-0.251038	0.0916012	-2.74055	0.00613359	0.0434347
ENSG00000064666	CNN2	ND	8288.31	-0.252545	0.0850872	-2.96808	0.00299667	0.0241088
ENSG00000144747	TMF1	ND	3339.97	-0.25261	0.0576077	-4.38499	1.15989e-05	0.00018357
ENSG00000146834	MEPCE	ND	3530.46	-0.253206	0.0506217	-5.00192	5.67623e-07	1.14258e-05
ENSG00000204590	GNL1	ND	3210.05	-0.254302	0.0474409	-5.36039	8.30418e-08	1.91807e-06
ENSG00000100364	KIAA0930	ND	3400.68	-0.254556	0.0822126	-3.09631	0.00195946	0.0170384
ENSG00000172315	TP53RK	ND	1006.14	-0.255864	0.0794022	-3.22238	0.00127133	0.0118513
ENSG00000147526	TACC1	ND	27637.1	-0.256119	0.0870254	-2.94303	0.00325012	0.0256918
ENSG00000174173	TRMT10C	ND	1981.6	-0.256547	0.0821159	-3.12421	0.00178285	0.0157498
ENSG00000006634	DBF4	ND	3829.23	-0.256984	0.0926254	-2.77445	0.00552951	0.0399321
ENSG00000100207	TCF20	ND	5326.63	-0.257003	0.0832254	-3.08803	0.00201487	0.0174389
ENSG00000120963	ZNF706	ND	4342.61	-0.257169	0.0781127	-3.29229	0.000993766	0.00967628
ENSG00000106638	TBL2	ND	1380.5	-0.258149	0.0818126	-3.15537	0.00160294	0.0144072
ENSG00000136003	ISCU	ND	5350.93	-0.259016	0.0920812	-2.81291	0.00490957	0.0362436
ENSG00000101216	GMEB2	ND	1416.74	-0.259335	0.0617463	-4.20002	2.66893e-05	0.000392722
ENSG00000040199	PHLPP2	ND	2549.87	-0.260057	0.069405	-3.74695	0.000179	0.00215897
ENSG00000133316	WDR74	ND	1541.47	-0.260432	0.0942152	-2.76423	0.0057058	0.0410072
ENSG00000105127	AKAP8	ND	2799.44	-0.260893	0.0588239	-4.43515	9.20073e-06	0.000149247
ENSG00000163171	CDC42EP3	ND	4608.99	-0.262129	0.0722682	-3.62716	0.000286551	0.00325906
ENSG00000189319	FAM53B	ND	709.21	-0.263905	0.0903298	-2.92158	0.00348265	0.0272847
ENSG00000118496	FBXO30	ND	2024.97	-0.264247	0.0972743	-2.71651	0.00659737	0.046194
ENSG00000116539	ASH1L	ND	5528.11	-0.265097	0.0956833	-2.77057	0.00559587	0.040314
ENSG00000178904	DPY19L3	ND	1890.84	-0.266028	0.0866097	-3.07157	0.00212938	0.0181983
ENSG00000136868	SLC31A1	HALLMARK_INFLAMMATORY_RESPONSE	1543.67	-0.266095	0.0719262	-3.69955	0.00021598	0.00255756
ENSG00000112208	BAG2	ND	1347.94	-0.266229	0.0782531	-3.40216	0.000668566	0.00682996
ENSG00000107371	EXOSC3	ND	1401.47	-0.266377	0.0796325	-3.34508	0.000822584	0.0081799
ENSG00000179632	MAF1	ND	2809.21	-0.266677	0.0593573	-4.49274	7.03111e-06	0.000118022
ENSG00000118900	UBN1	ND	4744.48	-0.266991	0.0635214	-4.20316	2.6321e-05	0.000388222
ENSG00000176018	LYSMD3	ND	2238.08	-0.267008	0.0822159	-3.24765	0.00116364	0.010987
ENSG00000123575	FAM199X	ND	2179.79	-0.267675	0.0760463	-3.51989	0.00043173	0.00467218
ENSG00000108963	DPH1	ND	901.244	-0.267793	0.0982903	-2.72451	0.00643972	0.0452596
ENSG00000178921	PFAS	ND	3772.43	-0.26814	0.088524	-3.029	0.00245361	0.0204435
ENSG00000108179	PPIF	ND	6186.54	-0.268295	0.0581653	-4.61263	3.97608e-06	6.9308e-05
ENSG00000147324	MFHAS1	ND	3049.26	-0.268432	0.0900922	-2.97953	0.00288689	0.0234272
ENSG00000053372	MRTO4	ND	3666.88	-0.269082	0.0686281	-3.92087	8.82305e-05	0.00115669
ENSG00000184575	XPOT	ND	8787.68	-0.26953	0.0699033	-3.85576	0.000115373	0.00146852
ENSG00000160305	DIP2A	ND	2228.52	-0.269898	0.0687261	-3.92715	8.59592e-05	0.00112971
ENSG00000104687	GSR	ND	3055.05	-0.27027	0.0996769	-2.71146	0.00669875	0.0467288
ENSG00000006831	ADIPOR2	ND	6814.31	-0.271241	0.0473427	-5.7293	1.00845e-08	2.70293e-07
ENSG00000105676	ARMC6	ND	1959.5	-0.271371	0.100047	-2.71244	0.00667901	0.0466182
ENSG00000105197	TIMM50	ND	1870.49	-0.271746	0.0643888	-4.22039	2.43882e-05	0.000361871
ENSG00000064651	SLC12A2	ND	3348.21	-0.271948	0.0569727	-4.77329	1.81238e-06	3.33818e-05
ENSG00000110917	MLEC	ND	10837	-0.272292	0.083199	-3.27278	0.00106494	0.0102558
ENSG00000110880	CORO1C	ND	12159.8	-0.272883	0.0706618	-3.86182	0.000112546	0.0014399
ENSG00000100138	SNU13	ND	3577.23	-0.272984	0.0697316	-3.91479	9.04828e-05	0.00118086
ENSG00000136573	BLK	ND	5159.4	-0.273246	0.0965056	-2.8314	0.00463448	0.0345872
ENSG00000142227	EMP3	HALLMARK_INFLAMMATORY_RESPONSE	2376.54	-0.273296	0.0921322	-2.96635	0.00301356	0.0242056
ENSG00000091527	CDV3	ND	23817.6	-0.273499	0.0548997	-4.9818	6.29951e-07	1.25788e-05
ENSG00000087995	METTL2A	ND	1053.74	-0.273662	0.0991541	-2.75997	0.00578068	0.0414259
ENSG00000015133	CCDC88C	ND	7295.72	-0.27432	0.0773734	-3.54541	0.000392007	0.00429514
ENSG00000171862	PTEN	ND	12493.1	-0.274339	0.0655276	-4.18662	2.83136e-05	0.00041313
ENSG00000168924	LETM1	ND	4174.4	-0.274368	0.0567158	-4.83758	1.31428e-06	2.49129e-05
ENSG00000145740	SLC30A5	ND	1934.44	-0.274581	0.0807909	-3.39866	0.000677166	0.00690288
ENSG00000206053	JPT2	ND	4475.77	-0.275575	0.0950551	-2.89911	0.00374221	0.0289051
ENSG00000160799	CCDC12	ND	2028.29	-0.27601	0.0998799	-2.76342	0.00571993	0.0410496
ENSG00000109775	UFSP2	ND	1274.55	-0.276516	0.0893846	-3.09355	0.00197776	0.0171475
ENSG00000076984	MAP2K7	ND	2017.57	-0.276643	0.0750788	-3.6847	0.00022897	0.00269008
ENSG00000175931	UBE2O	ND	2714.26	-0.276751	0.0607329	-4.55685	5.19256e-06	8.91619e-05
ENSG00000080819	CPOX	ND	3462.47	-0.276789	0.0692024	-3.9997	6.34234e-05	0.00085533
ENSG00000198466	ZNF587	ND	1320.51	-0.276821	0.0795156	-3.48134	0.000498913	0.00528452
ENSG00000114120	SLC25A36	ND	6521.26	-0.277435	0.0798627	-3.47389	0.000512962	0.00542181
ENSG00000119778	ATAD2B	ND	3626.59	-0.277565	0.0820837	-3.38148	0.000720952	0.00731517
ENSG00000164051	CCDC51	ND	740.67	-0.277666	0.0962477	-2.88491	0.00391528	0.029876
ENSG00000177192	PUS1	ND	1704.77	-0.27788	0.0970761	-2.86249	0.00420323	0.0317493
ENSG00000144136	SLC20A1	ND	3569.91	-0.278845	0.0683554	-4.07934	4.51642e-05	0.000630696
ENSG00000100462	PRMT5	ND	2504.65	-0.279032	0.0761493	-3.66428	0.000248039	0.00288691
ENSG00000184216	IRAK1	ND	5500.59	-0.279655	0.10065	-2.77849	0.00546119	0.039515
ENSG00000113163	CERT1	ND	4398.48	-0.280044	0.0577821	-4.84655	1.25625e-06	2.39562e-05
ENSG00000168813	ZNF507	ND	2710.64	-0.280288	0.0749678	-3.73878	0.000184918	0.00221961
ENSG00000111641	NOP2	ND	5285.26	-0.28122	0.0491421	-5.72259	1.04913e-08	2.80694e-07
ENSG00000102931	ARL2BP	ND	887.731	-0.282328	0.0968258	-2.91583	0.00354741	0.0276822
ENSG00000148516	ZEB1	ND	5651.31	-0.282714	0.0855876	-3.30322	0.000955819	0.0093494
ENSG00000214706	IFRD2	ND	1696.62	-0.283686	0.0927792	-3.05764	0.00223085	0.0189142
ENSG00000042088	TDP1	ND	2711.81	-0.283883	0.066423	-4.27387	1.92111e-05	0.000291105
ENSG00000141127	PRPSAP2	ND	2353.87	-0.284258	0.093375	-3.04426	0.00233254	0.0196317
ENSG00000105325	FZR1	ND	2612.51	-0.285314	0.0953125	-2.99346	0.00275838	0.022568
ENSG00000117713	ARID1A	ND	13926.3	-0.285605	0.100928	-2.82979	0.00465786	0.0346754
ENSG00000133119	RFC3	ND	3323.67	-0.285712	0.075095	-3.80467	0.000141995	0.00175656
ENSG00000106993	CDC37L1	ND	910.355	-0.286176	0.0859549	-3.32937	0.000870423	0.00859845
ENSG00000131368	MRPS25	ND	2350.02	-0.286592	0.0643217	-4.45561	8.36568e-06	0.00013719
ENSG00000083312	TNPO1	ND	11888.8	-0.286668	0.0834845	-3.43378	0.000595219	0.00616488
ENSG00000154473	BUB3	ND	10295.1	-0.287501	0.0973809	-2.95233	0.00315385	0.0251032
ENSG00000141298	SSH2	ND	6212.86	-0.287564	0.0909245	-3.16267	0.00156331	0.0141189
ENSG00000015153	YAF2	ND	899.341	-0.287633	0.090785	-3.16828	0.00153342	0.0138825
ENSG00000145919	BOD1	ND	1135.51	-0.288683	0.0769996	-3.74915	0.000177435	0.00214821
ENSG00000134717	BTF3L4	ND	2807.73	-0.288738	0.0885001	-3.26257	0.00110407	0.0105309
ENSG00000066027	PPP2R5A	ND	2509.49	-0.289097	0.072179	-4.00528	6.19447e-05	0.000837653
ENSG00000168522	FNTA	ND	2728.15	-0.28918	0.0957327	-3.0207	0.00252191	0.0209426
ENSG00000113048	MRPS27	ND	5432.07	-0.289877	0.0502675	-5.76669	8.08435e-09	2.18643e-07
ENSG00000180198	RCC1	ND	4710.48	-0.291001	0.0553834	-5.25431	1.48581e-07	3.27271e-06
ENSG00000177733	HNRNPA0	ND	8394.18	-0.29113	0.0818912	-3.55508	0.000377868	0.00415238
ENSG00000173914	RBM4B	ND	1173.97	-0.291785	0.0858488	-3.39882	0.000676764	0.00690288
ENSG00000124422	USP22	ND	7859.12	-0.292312	0.0779587	-3.74958	0.000177133	0.00214685
ENSG00000013523	ANGEL1	ND	859.395	-0.29345	0.103838	-2.82604	0.00471268	0.0350138
ENSG00000178567	EPM2AIP1	ND	5026.03	-0.294061	0.0715	-4.11273	3.91e-05	0.000551679
ENSG00000116455	WDR77	ND	1048.79	-0.294113	0.0956483	-3.07494	0.00210542	0.0180348
ENSG00000011258	MBTD1	ND	1366.83	-0.294576	0.0925976	-3.18124	0.00146644	0.0133569
ENSG00000109118	PHF12	ND	3115.08	-0.294752	0.0901317	-3.27023	0.0010746	0.0103355
ENSG00000213445	SIPA1	ND	3224.08	-0.294987	0.0863522	-3.41609	0.000635263	0.00653439
ENSG00000185813	PCYT2	ND	1555.52	-0.295214	0.0983006	-3.00318	0.00267178	0.0219918
ENSG00000189114	BLOC1S3	ND	711.4	-0.295689	0.104438	-2.83124	0.00463676	0.0345872
ENSG00000164091	WDR82	ND	7611.97	-0.295905	0.068294	-4.33281	1.47217e-05	0.000229113
ENSG00000153207	AHCTF1	ND	6512.78	-0.296276	0.104025	-2.84814	0.00439756	0.0330668
ENSG00000183864	TOB2	ND	4736.79	-0.296928	0.103342	-2.87327	0.00406251	0.0309048
ENSG00000033100	CHPF2	ND	2803.96	-0.297308	0.0945571	-3.14421	0.00166534	0.0148786
ENSG00000102805	CLN5	ND	679.252	-0.297325	0.110155	-2.69916	0.00695146	0.0481102
ENSG00000126226	PCID2	ND	2061.37	-0.297943	0.0667796	-4.46159	8.13539e-06	0.000133854
ENSG00000115946	PNO1	ND	1571.94	-0.299223	0.0787771	-3.79835	0.000145662	0.00179303
ENSG00000177105	RHOG	HALLMARK_INFLAMMATORY_RESPONSE	3795.25	-0.300298	0.110824	-2.70969	0.00673458	0.0469349
ENSG00000197601	FAR1	ND	5189.32	-0.302127	0.0496627	-6.08358	1.17529e-09	3.46015e-08
ENSG00000119408	NEK6	ND	9916.04	-0.303028	0.0661012	-4.58431	4.55498e-06	7.90304e-05
ENSG00000188428	BLOC1S5	ND	773.949	-0.303039	0.0829808	-3.65192	0.000260286	0.00300605
ENSG00000186591	UBE2H	ND	6953.18	-0.303155	0.0541166	-5.60189	2.12027e-08	5.42064e-07
ENSG00000196363	WDR5	ND	2794.01	-0.30429	0.0885186	-3.43758	0.000586942	0.00610028
ENSG00000170989	S1PR1	ND	2727.73	-0.304396	0.0581601	-5.23376	1.66094e-07	3.63173e-06
ENSG00000178163	ZNF518B	ND	2101.89	-0.304574	0.0693394	-4.39251	1.12048e-05	0.000178086
ENSG00000148843	PDCD11	ND	8021.8	-0.305062	0.090436	-3.37323	0.000742909	0.00752265
ENSG00000148300	REXO4	ND	2406.19	-0.305508	0.0585833	-5.21493	1.83882e-07	4.00895e-06
ENSG00000184517	ZFP1	ND	1053.31	-0.306052	0.0806844	-3.7932	0.000148716	0.00182611
ENSG00000104549	SQLE	ND	11855.1	-0.306213	0.0951226	-3.21914	0.00128576	0.0119206
ENSG00000121741	ZMYM2	ND	4196.26	-0.306307	0.0721359	-4.24624	2.17386e-05	0.000326756
ENSG00000197879	MYO1C	ND	9459.18	-0.306938	0.109342	-2.80715	0.00499824	0.0368584
ENSG00000070047	PHRF1	ND	4526.06	-0.307932	0.0804258	-3.82877	0.000128784	0.00161449
ENSG00000132603	NIP7	ND	3288.78	-0.308072	0.0750923	-4.10258	4.08566e-05	0.000574836
ENSG00000078902	TOLLIP	ND	1390.89	-0.308158	0.0738235	-4.17425	2.98966e-05	0.000433269
ENSG00000183077	AFMID	ND	1009.49	-0.309758	0.103713	-2.98669	0.00282019	0.0230108
ENSG00000145332	KLHL8	ND	1174.66	-0.310759	0.0994292	-3.12543	0.00177547	0.0157031
ENSG00000156471	PTDSS1	ND	5055.87	-0.311318	0.0588321	-5.29163	1.21234e-07	2.70623e-06
ENSG00000166188	ZNF319	ND	557.663	-0.311485	0.114686	-2.71598	0.00660805	0.0462255
ENSG00000135272	MDFIC	ND	7380.14	-0.311845	0.0945315	-3.29884	0.000970847	0.00947161
ENSG00000180008	SOCS4	ND	4833.86	-0.312273	0.0903913	-3.45468	0.000550945	0.00577027
ENSG00000075702	WDR62	ND	1966.34	-0.31289	0.06409	-4.88205	1.04991e-06	2.03663e-05
ENSG00000138386	NAB1	ND	2755.29	-0.313367	0.0683896	-4.58209	4.60347e-06	7.96049e-05
ENSG00000159110	IFNAR2	HALLMARK_INTERFERON_GAMMA_RESPONSE	1747.28	-0.313985	0.105528	-2.97538	0.00292629	0.0236827
ENSG00000155506	LARP1	ND	21135.7	-0.314483	0.0639572	-4.91709	8.7842e-07	1.72184e-05
ENSG00000137161	CNPY3	ND	3475.84	-0.314569	0.083793	-3.75412	0.000173953	0.00211172
ENSG00000077238	IL4R	HALLMARK_INTERFERON_ALPHA_RESPONSE	3756.95	-0.315248	0.0977218	-3.22597	0.00125545	0.0117355
ENSG00000160208	RRP1B	ND	5428.94	-0.315942	0.0599769	-5.26773	1.38124e-07	3.05562e-06
ENSG00000158092	NCK1	ND	1290.16	-0.316777	0.114622	-2.76366	0.00571567	0.0410436
ENSG00000139651	ZNF740	ND	2327.64	-0.316885	0.117122	-2.70559	0.00681823	0.0474181
ENSG00000139436	GIT2	ND	1819.63	-0.3169	0.0767872	-4.12698	3.6755e-05	0.000523034
ENSG00000197498	RPF2	ND	2684.58	-0.318701	0.116365	-2.73881	0.00616616	0.043624
ENSG00000048162	NOP16	ND	1889.53	-0.318713	0.0765454	-4.16371	3.13111e-05	0.00045158
ENSG00000074582	BCS1L	ND	1195.82	-0.318842	0.0930298	-3.42731	0.000609585	0.00630018
ENSG00000198925	ATG9A	ND	1564.2	-0.319437	0.0908927	-3.51444	0.000440677	0.00474641
ENSG00000082516	GEMIN5	ND	3229.05	-0.320521	0.0868723	-3.68957	0.000224637	0.00264333
ENSG00000115275	MOGS	ND	3484.93	-0.320663	0.103889	-3.0866	0.00202458	0.01749
ENSG00000148297	MED22	ND	2666.43	-0.320731	0.10763	-2.97994	0.00288309	0.0234091
ENSG00000121579	NAA50	ND	6429.06	-0.321176	0.0791681	-4.05688	4.9733e-05	0.00068871
ENSG00000181904	C5orf24	ND	1789.41	-0.321744	0.0751423	-4.2818	1.85388e-05	0.000281775
ENSG00000243335	KCTD7	ND	1249.05	-0.322551	0.0773343	-4.17087	3.03445e-05	0.000438909
ENSG00000132275	RRP8	ND	1142.56	-0.322638	0.0976039	-3.30558	0.000947788	0.00927691
ENSG00000101126	ADNP	ND	8400.07	-0.322983	0.0730673	-4.42035	9.85415e-06	0.000158642
ENSG00000116815	CD58	ND	3749.83	-0.324667	0.073267	-4.43129	9.36711e-06	0.000151453
ENSG00000130713	EXOSC2	ND	2097.74	-0.325287	0.0709864	-4.58238	4.59703e-06	7.96049e-05
ENSG00000116521	SCAMP3	ND	2525.9	-0.325531	0.114733	-2.83729	0.0045499	0.0340281
ENSG00000063587	ZNF275	ND	3076.95	-0.326005	0.120083	-2.71482	0.00663109	0.0463432
ENSG00000124766	SOX4	ND	2478.83	-0.326456	0.0779383	-4.18865	2.80621e-05	0.00041
ENSG00000170854	RIOX2	ND	1795.2	-0.326523	0.108396	-3.01231	0.00259268	0.0214589
ENSG00000099810	MTAP	ND	1140.13	-0.3266	0.107632	-3.03442	0.00240998	0.0201626
ENSG00000158987	RAPGEF6	HALLMARK_INTERFERON_GAMMA_RESPONSE	717.145	-0.327885	0.112725	-2.90872	0.00362906	0.0281954
ENSG00000115827	DCAF17	ND	2567.07	-0.328134	0.0929922	-3.52862	0.00041773	0.00453709
ENSG00000132510	KDM6B	ND	4610.72	-0.328557	0.104668	-3.13904	0.001695	0.0150985
ENSG00000011260	UTP18	ND	2088.69	-0.328923	0.0890636	-3.69313	0.000221512	0.00261273
ENSG00000166130	IKBIP	ND	1483.85	-0.329141	0.0871122	-3.77836	0.000157864	0.00193367
ENSG00000130204	TOMM40	ND	4458.33	-0.329262	0.0743303	-4.42971	9.4361e-06	0.00015224
ENSG00000083635	NUFIP1	ND	811.091	-0.329932	0.117912	-2.79813	0.00513996	0.0376276
ENSG00000005100	DHX33	ND	3698.78	-0.330489	0.0627415	-5.26747	1.38316e-07	3.05562e-06
ENSG00000161791	FMNL3	ND	6742.75	-0.330534	0.0929366	-3.55656	0.000375745	0.00413817
ENSG00000187605	TET3	ND	7380.95	-0.330608	0.0775166	-4.265	1.99905e-05	0.000301998
ENSG00000160193	WDR4	ND	1008.88	-0.332676	0.115903	-2.8703	0.00410081	0.0311296
ENSG00000077684	JADE1	ND	1827.65	-0.33348	0.0705811	-4.72478	2.30363e-06	4.16099e-05
ENSG00000156970	BUB1B	ND	6547.75	-0.333876	0.122209	-2.732	0.00629513	0.0443685
ENSG00000178971	CTC1	ND	2326.25	-0.335354	0.094927	-3.53276	0.000411252	0.00446997
ENSG00000138821	SLC39A8	ND	3136.93	-0.335756	0.115043	-2.91852	0.00351701	0.0275107
ENSG00000162775	RBM15	ND	2491.84	-0.335992	0.0923679	-3.63754	0.000275254	0.00315941
ENSG00000160271	RALGDS	ND	3648.94	-0.336816	0.0621028	-5.42352	5.84352e-08	1.38503e-06
ENSG00000144504	ANKMY1	ND	548.349	-0.338321	0.109737	-3.083	0.00204924	0.017675
ENSG00000178467	P4HTM	ND	751.902	-0.338943	0.107581	-3.15057	0.00162952	0.0146049
ENSG00000012124	CD22	ND	15430.1	-0.339198	0.0759943	-4.46347	8.06435e-06	0.000133124
ENSG00000111845	PAK1IP1	ND	1843.13	-0.339827	0.0809242	-4.19932	2.67713e-05	0.000392926
ENSG00000165689	ENTR1	ND	2014.38	-0.340085	0.0956978	-3.55374	0.000379795	0.00417049
ENSG00000058804	NDC1	ND	3516.93	-0.340112	0.0517398	-6.5735	4.91452e-11	1.70934e-09
ENSG00000144401	METTL21A	ND	692.856	-0.340332	0.111411	-3.05474	0.00225258	0.0190659
ENSG00000235106	BRD3OS	ND	739.034	-0.340684	0.117205	-2.90674	0.00365216	0.0283161
ENSG00000125912	NCLN	ND	2451.37	-0.34201	0.119978	-2.85061	0.00436351	0.0328433
ENSG00000177150	FAM210A	ND	1425.62	-0.342219	0.0887061	-3.8579	0.000114364	0.00145692
ENSG00000185658	BRWD1	ND	3085.79	-0.342623	0.124279	-2.75689	0.00583537	0.041678
ENSG00000240230	COX19	ND	1100.19	-0.345055	0.0938216	-3.67778	0.000235272	0.00275762
ENSG00000256525	POLG2	ND	1030.36	-0.346155	0.0956815	-3.61779	0.000297131	0.00336886
ENSG00000152382	TADA1	ND	1186.03	-0.34623	0.0829254	-4.17519	2.97732e-05	0.000431899
ENSG00000122085	MTERF4	ND	2420.8	-0.346256	0.0899984	-3.84736	0.000119396	0.00150691
ENSG00000025156	HSF2	ND	1129.15	-0.346869	0.106263	-3.26423	0.0010976	0.0105027
ENSG00000161542	PRPSAP1	ND	919.064	-0.347166	0.106268	-3.26688	0.00108738	0.0104249
ENSG00000085978	ATG16L1	ND	1303.7	-0.347784	0.0964938	-3.60421	0.0003131	0.00352085
ENSG00000168906	MAT2A	ND	17482.4	-0.348139	0.054752	-6.35847	2.03769e-10	6.52585e-09
ENSG00000109762	SNX25	ND	5826.04	-0.348247	0.0554106	-6.28485	3.28163e-10	1.02893e-08
ENSG00000066827	ZFAT	ND	4074.55	-0.348328	0.110451	-3.15368	0.00161227	0.0144736
ENSG00000066855	MTFR1	ND	701.356	-0.348461	0.1066	-3.26887	0.00107979	0.0103655
ENSG00000178935	ZNF552	ND	509.399	-0.349194	0.0974464	-3.58344	0.000339095	0.00377655
ENSG00000197961	ZNF121	ND	1523.46	-0.349813	0.126834	-2.75803	0.005815	0.0415524
ENSG00000125753	VASP	ND	8511.84	-0.35052	0.0807282	-4.34198	1.41207e-05	0.000220678
ENSG00000092847	AGO1	ND	2946.08	-0.351045	0.0929661	-3.77605	0.000159332	0.00194847
ENSG00000175414	ARL10	ND	1610.82	-0.351257	0.0962332	-3.65006	0.00026218	0.00302093
ENSG00000171466	ZNF562	ND	1392.94	-0.351412	0.126848	-2.77034	0.00559975	0.0403225
ENSG00000120942	UBIAD1	ND	1643.86	-0.351581	0.110534	-3.18075	0.00146892	0.0133632
ENSG00000184992	BRI3BP	ND	5369.61	-0.351658	0.103345	-3.40276	0.000667091	0.00681956
ENSG00000151576	QTRT2	ND	2870.59	-0.352199	0.0603804	-5.833	5.44396e-09	1.49945e-07
ENSG00000127824	TUBA4A	ND	6761.93	-0.352356	0.130373	-2.70267	0.0068785	0.0477156
ENSG00000159086	PAXBP1	ND	3544.9	-0.353453	0.0715519	-4.93982	7.8194e-07	1.53675e-05
ENSG00000118046	STK11	ND	2555.62	-0.35366	0.0976651	-3.62115	0.0002933	0.00333075
ENSG00000146830	GIGYF1	ND	4725.98	-0.353921	0.104927	-3.37302	0.000743492	0.00752345
ENSG00000166971	AKTIP	ND	683.841	-0.354056	0.120827	-2.93027	0.00338667	0.0266073
ENSG00000177200	CHD9	ND	7134.95	-0.354518	0.125845	-2.81711	0.00484583	0.0358606
ENSG00000123505	AMD1	ND	7664.19	-0.355598	0.0935861	-3.79968	0.00014488	0.00178487
ENSG00000099899	TRMT2A	ND	1623.99	-0.356571	0.106856	-3.33692	0.000847113	0.00840147
ENSG00000108262	GIT1	ND	2778.94	-0.357314	0.107189	-3.33351	0.000857582	0.00849404
ENSG00000169925	BRD3	ND	856.682	-0.358066	0.133123	-2.68974	0.00715082	0.0493529
ENSG00000160214	RRP1	ND	2938.67	-0.358821	0.0943542	-3.80292	0.000143	0.00176753
ENSG00000144048	DUSP11	ND	2053.63	-0.359589	0.0524272	-6.85883	6.94283e-12	2.58945e-10
ENSG00000163684	RPP14	ND	1534.21	-0.36008	0.0664722	-5.417	6.06081e-08	1.43426e-06
ENSG00000198909	MAP3K3	ND	1955.19	-0.360818	0.0948146	-3.80551	0.000141512	0.00175203
ENSG00000198146	ZNF770	ND	3413.32	-0.360914	0.104652	-3.44871	0.000563267	0.00587463
ENSG00000155256	ZFYVE27	ND	1831.35	-0.361214	0.12515	-2.88626	0.00389855	0.0298194
ENSG00000111371	SLC38A1	ND	26238.9	-0.361453	0.0678882	-5.32423	1.01379e-07	2.3008e-06
ENSG00000158691	ZSCAN12	ND	1179.01	-0.361896	0.111265	-3.25255	0.00114376	0.0108472
ENSG00000101442	ACTR5	ND	516.989	-0.362711	0.126684	-2.86312	0.00419495	0.0317027
ENSG00000203705	TATDN3	ND	524.838	-0.362982	0.110003	-3.29975	0.000967705	0.00944713
ENSG00000155275	TRMT44	ND	618.744	-0.36327	0.102176	-3.55533	0.000377508	0.00415238
ENSG00000198920	KIAA0753	ND	1442.56	-0.363357	0.125378	-2.89808	0.00375451	0.0289744
ENSG00000160959	LRRC14	ND	1173.62	-0.363639	0.115843	-3.13908	0.00169479	0.0150985
ENSG00000170836	PPM1D	ND	1268.65	-0.363645	0.0804916	-4.5178	6.2486e-06	0.000105717
ENSG00000137760	ALKBH8	ND	1045.31	-0.364512	0.114209	-3.19163	0.00141472	0.0129331
ENSG00000100263	RHBDD3	ND	738.35	-0.364794	0.132853	-2.74585	0.00603536	0.0428467
ENSG00000011007	ELOA	ND	3508.15	-0.36506	0.130957	-2.78763	0.00530946	0.0386039
ENSG00000008869	HEATR5B	ND	3225.75	-0.365079	0.10764	-3.39168	0.00069466	0.00706758
ENSG00000168389	MFSD2A	ND	1537.9	-0.36534	0.13454	-2.71547	0.00661815	0.0462744
ENSG00000133641	C12orf29	ND	1130.12	-0.365834	0.119111	-3.07137	0.00213081	0.0182001
ENSG00000111817	DSE	ND	4224.99	-0.368124	0.0730171	-5.04161	4.61628e-07	9.41897e-06
ENSG00000154237	LRRK1	ND	3165.83	-0.368227	0.125538	-2.9332	0.00335486	0.0264359
ENSG00000148335	NTMT1	ND	793.825	-0.368468	0.101551	-3.62839	0.000285189	0.00325098
ENSG00000105281	SLC1A5	ND	5423.77	-0.368615	0.122951	-2.99806	0.00271704	0.0222663
ENSG00000125814	NAPB	ND	976.926	-0.371101	0.0870517	-4.26299	2.01709e-05	0.000304415
ENSG00000163811	WDR43	ND	7962.03	-0.371653	0.0880661	-4.22015	2.44134e-05	0.000361871
ENSG00000118707	TGIF2	ND	4433.2	-0.372237	0.074252	-5.01315	5.35452e-07	1.08219e-05
ENSG00000123485	HJURP	ND	3199.25	-0.372447	0.120938	-3.07966	0.00207236	0.0178094
ENSG00000059145	UNKL	ND	1245.65	-0.372951	0.1159	-3.21787	0.00129148	0.0119584
ENSG00000162139	NEU3	ND	905.204	-0.373033	0.125909	-2.96271	0.00304945	0.0244544
ENSG00000114125	RNF7	ND	1654.79	-0.373086	0.114518	-3.25788	0.00112248	0.0106792
ENSG00000155438	NIFK	ND	2930.07	-0.373271	0.04886	-7.63962	2.17867e-14	1.02145e-12
ENSG00000173214	MFSD4B	ND	712.24	-0.373901	0.119809	-3.1208	0.00180362	0.0158957
ENSG00000100647	SUSD6	ND	3259.23	-0.374706	0.133734	-2.80187	0.00508074	0.0373036
ENSG00000096717	SIRT1	ND	1626.8	-0.375344	0.106597	-3.52115	0.000429679	0.00465335
ENSG00000116704	SLC35D1	ND	2121.03	-0.375448	0.124263	-3.02139	0.00251615	0.0209064
ENSG00000197785	ATAD3A	ND	1700.02	-0.375475	0.1082	-3.47019	0.000520092	0.00548554
ENSG00000066422	ZBTB11	ND	3243.46	-0.375882	0.0708466	-5.30558	1.12318e-07	2.51471e-06
ENSG00000103335	PIEZO1	ND	5009.16	-0.376351	0.0979642	-3.84172	0.000122176	0.0015394
ENSG00000105085	MED26	ND	789.804	-0.37663	0.134925	-2.79141	0.00524792	0.0382494
ENSG00000139641	ESYT1	ND	6905.7	-0.376826	0.0786603	-4.79055	1.66329e-06	3.07493e-05
ENSG00000013503	POLR3B	ND	1037.18	-0.377449	0.124762	-3.02536	0.00248341	0.0206675
ENSG00000103343	ZNF174	ND	447.194	-0.377632	0.0967205	-3.90436	9.44736e-05	0.00122865
ENSG00000140006	WDR89	ND	866.521	-0.377831	0.127962	-2.95268	0.00315027	0.0251015
ENSG00000177225	GATD1	ND	2220.29	-0.378639	0.139152	-2.72105	0.00650749	0.0456715
ENSG00000149483	TMEM138	ND	1068.09	-0.378876	0.101671	-3.72649	0.000194162	0.00232684
ENSG00000100483	VCPKMT	ND	820.632	-0.379205	0.124758	-3.03952	0.00236958	0.019854
ENSG00000170113	NIPA1	ND	4623.92	-0.379801	0.109047	-3.48292	0.000495981	0.00526802
ENSG00000009790	TRAF3IP3	ND	4482.13	-0.379955	0.137703	-2.75923	0.00579369	0.0414397
ENSG00000118276	B4GALT6	ND	2899.59	-0.379971	0.117691	-3.22854	0.00124423	0.0116522
ENSG00000115325	DOK1	ND	2042.62	-0.38106	0.101893	-3.7398	0.00018417	0.0022124
ENSG00000163257	DCAF16	ND	2672.6	-0.381068	0.106362	-3.58276	0.000339986	0.00378054
ENSG00000051108	HERPUD1	ND	10128.1	-0.382502	0.133089	-2.87403	0.00405269	0.0308513
ENSG00000162769	FLVCR1	ND	2631.69	-0.382556	0.0993534	-3.85045	0.000117899	0.0014918
ENSG00000104142	VPS18	ND	1528.23	-0.382557	0.0863122	-4.43225	9.32549e-06	0.000150944
ENSG00000107036	RIC1	ND	6178.48	-0.382677	0.120778	-3.16843	0.00153266	0.0138825
ENSG00000239305	RNF103	ND	912.283	-0.384469	0.105325	-3.65031	0.000261924	0.0030203
ENSG00000127554	GFER	ND	497.741	-0.384818	0.121705	-3.1619	0.00156742	0.0141474
ENSG00000166483	WEE1	ND	2682.82	-0.385258	0.130246	-2.95794	0.00309707	0.02477
ENSG00000165943	MOAP1	ND	1223.33	-0.387103	0.0898747	-4.30714	1.65378e-05	0.000253681
ENSG00000119977	TCTN3	ND	1980.52	-0.387749	0.13704	-2.82946	0.0046626	0.0346935
ENSG00000119812	FAM98A	ND	4184.14	-0.388898	0.0688429	-5.64906	1.61323e-08	4.2181e-07
ENSG00000100335	MIEF1	ND	5260	-0.388899	0.0563555	-6.90081	5.17071e-12	1.96277e-10
ENSG00000154370	TRIM11	ND	1385.17	-0.389023	0.128329	-3.03145	0.00243382	0.0203013
ENSG00000100413	POLR3H	ND	1484.08	-0.390314	0.138235	-2.82355	0.00474943	0.0352519
ENSG00000163870	TPRA1	ND	902.068	-0.390839	0.0930645	-4.19966	2.67311e-05	0.000392722
ENSG00000196227	FAM217B	ND	1153.12	-0.391661	0.114282	-3.42714	0.000609967	0.00630018
ENSG00000138442	WDR12	ND	3292.44	-0.391941	0.100516	-3.89927	9.64815e-05	0.0012515
ENSG00000161011	SQSTM1	ND	7581.41	-0.392802	0.0819363	-4.79399	1.63495e-06	3.03378e-05
ENSG00000058600	POLR3E	ND	2768.4	-0.393478	0.0941865	-4.17764	2.94543e-05	0.000428104
ENSG00000125484	GTF3C4	ND	3945.28	-0.394051	0.065466	-6.01918	1.75306e-09	5.10092e-08
ENSG00000135945	REV1	ND	2460.95	-0.394416	0.118392	-3.33144	0.000863978	0.00855133
ENSG00000204856	FAM216A	ND	644.673	-0.394577	0.111363	-3.54316	0.000395365	0.00432876
ENSG00000171295	ZNF440	ND	507.087	-0.394617	0.143227	-2.75518	0.005866	0.0418369
ENSG00000187713	TMEM203	ND	842.851	-0.394669	0.117526	-3.35814	0.000784677	0.00787626
ENSG00000114383	TUSC2	ND	1203.58	-0.394681	0.0714738	-5.52204	3.35079e-08	8.25608e-07
ENSG00000143179	UCK2	ND	3280.08	-0.395025	0.0665629	-5.93462	2.94525e-09	8.31116e-08
ENSG00000140451	PIF1	ND	1742.63	-0.395594	0.122488	-3.22966	0.00123937	0.0116213
ENSG00000162851	TFB2M	ND	1371.8	-0.395703	0.0807653	-4.89942	9.61176e-07	1.86936e-05
ENSG00000163013	FBXO41	ND	2737.81	-0.396802	0.0704544	-5.63203	1.78098e-08	4.61635e-07
ENSG00000139697	SBNO1	ND	7003.12	-0.396802	0.0711581	-5.57634	2.45627e-08	6.2054e-07
ENSG00000171425	ZNF581	ND	833.844	-0.398941	0.124368	-3.20775	0.00133779	0.012305
ENSG00000141034	GID4	ND	875.305	-0.400348	0.0908213	-4.40808	1.04289e-05	0.000167175
ENSG00000100060	MFNG	ND	2026.09	-0.40071	0.117368	-3.41413	0.000639868	0.00657723
ENSG00000180035	ZNF48	ND	698.582	-0.400745	0.118285	-3.38797	0.000704114	0.00715889
ENSG00000083817	ZNF416	ND	374.797	-0.400769	0.125648	-3.18961	0.00142467	0.0130161
ENSG00000116584	ARHGEF2	ND	6680.11	-0.400775	0.0829483	-4.83162	1.35424e-06	2.55089e-05
ENSG00000100105	PATZ1	ND	1250.18	-0.401115	0.11619	-3.45224	0.000555948	0.00581452
ENSG00000144231	POLR2D	ND	2074.65	-0.40115	0.078672	-5.09902	3.41412e-07	7.10175e-06
ENSG00000072954	TMEM38A	ND	727.848	-0.401606	0.142848	-2.81143	0.0049322	0.0363917
ENSG00000163348	PYGO2	ND	1998.71	-0.402023	0.13058	-3.07875	0.00207872	0.017837
ENSG00000138172	CALHM2	ND	783.158	-0.402811	0.139419	-2.88921	0.00386214	0.0295912
ENSG00000180096	SEPTIN1	ND	450.106	-0.403143	0.127573	-3.1601	0.00157717	0.0142098
ENSG00000166166	TRMT61A	ND	931.052	-0.403194	0.134585	-2.99582	0.00273704	0.0224057
ENSG00000103126	AXIN1	ND	2654.17	-0.403456	0.0775965	-5.19942	1.99915e-07	4.33324e-06
ENSG00000008952	SEC62	ND	9281.78	-0.403778	0.0633119	-6.3776	1.79887e-10	5.82335e-09
ENSG00000158457	TSPAN33	ND	3897.65	-0.404545	0.109875	-3.68187	0.000231533	0.00271593
ENSG00000099800	TIMM13	ND	1389.51	-0.404721	0.0909605	-4.44941	8.61061e-06	0.000140743
ENSG00000129911	KLF16	ND	1023.18	-0.405172	0.12446	-3.25544	0.00113217	0.010751
ENSG00000167378	IRGQ	ND	2229.59	-0.405215	0.147576	-2.74581	0.00603624	0.0428467
ENSG00000122122	SASH3	ND	11246.6	-0.406234	0.128626	-3.15826	0.00158713	0.0142909
ENSG00000198917	SPOUT1	ND	1726.39	-0.406259	0.0870304	-4.66801	3.04133e-06	5.38297e-05
ENSG00000108219	TSPAN14	ND	2187.86	-0.406697	0.103868	-3.91551	9.02142e-05	0.00117838
ENSG00000135723	FHOD1	ND	2110.28	-0.407937	0.126599	-3.22226	0.00127182	0.0118513
ENSG00000119787	ATL2	ND	2369.2	-0.408526	0.0892682	-4.57639	4.7306e-06	8.16985e-05
ENSG00000126804	ZBTB1	ND	5111.36	-0.408935	0.0789523	-5.17952	2.22457e-07	4.76658e-06
ENSG00000009413	REV3L	ND	4528.27	-0.409055	0.112757	-3.62777	0.000285882	0.00325392
ENSG00000163428	LRRC58	ND	5709.4	-0.409228	0.100159	-4.08578	4.39285e-05	0.000615163
ENSG00000067191	CACNB1	ND	632.448	-0.409702	0.125178	-3.27297	0.00106424	0.0102557
ENSG00000188807	TMEM201	ND	1259.79	-0.409826	0.0815939	-5.02276	5.09344e-07	1.03362e-05
ENSG00000152409	JMY	ND	1287.07	-0.410195	0.150382	-2.72768	0.00637816	0.0448691
ENSG00000196418	ZNF124	ND	528.694	-0.412075	0.112297	-3.66952	0.000243003	0.00283712
ENSG00000016864	GLT8D1	ND	1578.15	-0.412324	0.143468	-2.87397	0.00405341	0.0308513
ENSG00000149781	FERMT3	ND	6448.08	-0.41258	0.118108	-3.49325	0.000477173	0.00510487
ENSG00000198964	SGMS1	ND	2288.42	-0.413434	0.0862378	-4.79412	1.6339e-06	3.03378e-05
ENSG00000247077	PGAM5	ND	2005.69	-0.413657	0.0703914	-5.87652	4.18983e-09	1.16691e-07
ENSG00000188522	FAM83G	ND	1916.37	-0.414761	0.0986623	-4.20385	2.62416e-05	0.000387433
ENSG00000164654	MIOS	ND	4343.48	-0.415444	0.127116	-3.26822	0.00108225	0.0103824
ENSG00000203668	CHML	ND	2682.2	-0.415655	0.112414	-3.69754	0.000217696	0.00257218
ENSG00000137135	ARHGEF39	ND	491.185	-0.416454	0.116957	-3.56075	0.000369796	0.00407867
ENSG00000141098	GFOD2	ND	1030.97	-0.416982	0.140023	-2.97796	0.00290175	0.023535
ENSG00000117676	RPS6KA1	ND	4369.68	-0.417124	0.139005	-3.00079	0.00269284	0.0221382
ENSG00000125630	POLR1B	ND	3835.56	-0.417673	0.0522707	-7.99058	1.34305e-15	6.90266e-14
ENSG00000171453	POLR1C	ND	1386.8	-0.417772	0.0888827	-4.70026	2.59829e-06	4.65389e-05
ENSG00000134086	VHL	ND	3408.49	-0.419324	0.125296	-3.34666	0.000817911	0.00813884
ENSG00000214022	REPIN1	ND	4978.19	-0.419877	0.0991845	-4.23329	2.30297e-05	0.000344433
ENSG00000205138	SDHAF1	ND	499.865	-0.42212	0.0995231	-4.24143	2.22105e-05	0.000333179
ENSG00000108840	HDAC5	ND	1807.02	-0.423407	0.119586	-3.54062	0.00039919	0.00436424
ENSG00000100124	ANKRD54	ND	798.788	-0.423423	0.100537	-4.21161	2.53559e-05	0.000375096
ENSG00000173598	NUDT4	ND	6057.78	-0.423455	0.144667	-2.92711	0.00342127	0.0268601
ENSG00000160570	DEDD2	ND	898.53	-0.423456	0.130615	-3.24201	0.00118688	0.0111782
ENSG00000165671	NSD1	ND	6110.29	-0.423687	0.101253	-4.18443	2.85887e-05	0.000416332
ENSG00000084093	REST	ND	3506.14	-0.424687	0.116961	-3.631	0.000282323	0.00322569
ENSG00000087338	GMCL1	ND	1441.46	-0.424873	0.156098	-2.72184	0.00649198	0.0455841
ENSG00000184207	PGP	ND	555.973	-0.424882	0.13132	-3.23548	0.00121439	0.0114014
ENSG00000182095	TNRC18	ND	3985.73	-0.425043	0.128092	-3.31825	0.000905834	0.00890122
ENSG00000139405	RITA1	ND	884.752	-0.425654	0.116548	-3.65217	0.000260035	0.00300548
ENSG00000204519	ZNF551	ND	878.532	-0.425674	0.103459	-4.11441	3.88175e-05	0.000548719
ENSG00000055483	USP36	ND	5372.75	-0.426022	0.108932	-3.91089	9.19549e-05	0.00119902
ENSG00000213380	COG8	ND	545.272	-0.426586	0.118977	-3.58546	0.000336481	0.00375833
ENSG00000183808	RBM12B	ND	2102.93	-0.426754	0.107051	-3.98645	6.70693e-05	0.00089802
ENSG00000107566	ERLIN1	ND	1333.57	-0.426994	0.133317	-3.20284	0.00136079	0.0124859
ENSG00000167515	TRAPPC2L	ND	969.369	-0.427269	0.118376	-3.60943	0.000306876	0.00346388
ENSG00000187049	TMEM216	ND	335.797	-0.427553	0.143892	-2.97134	0.00296503	0.0239056
ENSG00000136720	HS6ST1	ND	661.427	-0.427822	0.155309	-2.75465	0.0058755	0.0418738
ENSG00000134262	AP4B1	ND	1136.4	-0.428208	0.157276	-2.72266	0.00647594	0.0454928
ENSG00000213965	NUDT19	ND	1052.47	-0.428264	0.116629	-3.67203	0.000240629	0.0028116
ENSG00000117625	RCOR3	ND	2221.12	-0.428479	0.0866115	-4.94714	7.53129e-07	1.48403e-05
ENSG00000171159	BBLN	ND	783.311	-0.429049	0.156742	-2.7373	0.00619458	0.0437836
ENSG00000108312	UBTF	ND	9035.44	-0.429229	0.0941865	-4.55722	5.18347e-06	8.91081e-05
ENSG00000072134	EPN2	ND	366.347	-0.429459	0.119131	-3.60493	0.000312242	0.00351384
ENSG00000132382	MYBBP1A	ND	5230.99	-0.430625	0.118642	-3.62962	0.000283844	0.00323812
ENSG00000204237	OXLD1	ND	528.864	-0.432716	0.159965	-2.70507	0.00682903	0.0474384
ENSG00000110921	MVK	ND	2159.74	-0.43303	0.126428	-3.4251	0.000614575	0.00633902
ENSG00000180776	ZDHHC20	ND	1237.64	-0.434607	0.152463	-2.85056	0.00436417	0.0328433
ENSG00000104885	DOT1L	ND	6362.12	-0.434774	0.0886412	-4.90488	9.34854e-07	1.82528e-05
ENSG00000116922	C1orf109	ND	1313.5	-0.435545	0.125754	-3.46346	0.000533276	0.00560877
ENSG00000130725	UBE2M	ND	2032.82	-0.436051	0.0857296	-5.08635	3.65019e-07	7.56125e-06
ENSG00000144867	SRPRB	ND	2881.4	-0.43992	0.0829101	-5.30599	1.12062e-07	2.51275e-06
ENSG00000198833	UBE2J1	ND	16028.6	-0.44111	0.0809302	-5.45049	5.02312e-08	1.20009e-06
ENSG00000109103	UNC119	ND	3414.75	-0.441388	0.164094	-2.68985	0.00714832	0.0493529
ENSG00000107815	TWNK	ND	2335.3	-0.442407	0.0613258	-7.21405	5.43129e-13	2.21941e-11
ENSG00000261609	GAN	ND	823.482	-0.443447	0.11311	-3.92047	8.8375e-05	0.00115739
ENSG00000135924	DNAJB2	ND	2141.7	-0.444377	0.128384	-3.4613	0.00053758	0.0056461
ENSG00000155189	AGPAT5	ND	7148.95	-0.444453	0.110441	-4.02434	5.71355e-05	0.000780382
ENSG00000186265	BTLA	ND	4208.74	-0.444633	0.10257	-4.33493	1.45807e-05	0.000227393
ENSG00000005844	ITGAL	ND	5535.43	-0.444966	0.165463	-2.68922	0.00716188	0.0494064
ENSG00000101350	KIF3B	ND	4683.01	-0.4455	0.150039	-2.96922	0.00298552	0.0240449
ENSG00000124370	MCEE	ND	353.888	-0.44552	0.141412	-3.15052	0.00162982	0.0146049
ENSG00000083812	ZNF324	ND	852.19	-0.445992	0.0989615	-4.50672	6.58367e-06	0.000110884
ENSG00000137522	RNF121	ND	1587.92	-0.448194	0.120483	-3.71999	0.000199233	0.00238188
ENSG00000116497	S100PBP	ND	3055.09	-0.448842	0.146661	-3.0604	0.00221042	0.0187835
ENSG00000106665	CLIP2	ND	6474.75	-0.45021	0.152379	-2.95454	0.00313132	0.0249757
ENSG00000119801	YPEL5	ND	2064.67	-0.45021	0.0969318	-4.64461	3.4072e-06	5.98802e-05
ENSG00000198771	RCSD1	ND	4414.59	-0.450216	0.13164	-3.42006	0.000626074	0.00644873
ENSG00000149308	NPAT	ND	3446.39	-0.450355	0.123186	-3.6559	0.000256285	0.00296442
ENSG00000132661	NXT1	ND	792.296	-0.451941	0.0892438	-5.06411	4.10304e-07	8.41771e-06
ENSG00000177565	TBL1XR1	ND	7051.65	-0.453467	0.151123	-3.00065	0.00269401	0.0221382
ENSG00000107140	TESK1	ND	1278.3	-0.453482	0.130827	-3.46628	0.000527708	0.00555803
ENSG00000185418	TARS3	ND	809.056	-0.453528	0.152585	-2.9723	0.00295574	0.0238693
ENSG00000032219	ARID4A	ND	2303.1	-0.454405	0.126357	-3.59621	0.000322887	0.00362272
ENSG00000144579	CTDSP1	ND	3142.7	-0.454436	0.122544	-3.70835	0.000208617	0.00248018
ENSG00000178177	LCORL	ND	991.313	-0.456216	0.123703	-3.688	0.000226022	0.00265754
ENSG00000089902	RCOR1	ND	1285.98	-0.457115	0.0948762	-4.81801	1.44998e-06	2.71754e-05
ENSG00000116406	EDEM3	ND	3476.18	-0.457703	0.0817989	-5.59547	2.20031e-08	5.60611e-07
ENSG00000213588	ZBTB9	ND	904.101	-0.458386	0.0917038	-4.99855	5.77622e-07	1.16114e-05
ENSG00000158109	TPRG1L	ND	1755.6	-0.458955	0.152875	-3.00216	0.00268073	0.0220533
ENSG00000088179	PTPN4	ND	814.09	-0.459337	0.156718	-2.93098	0.00337893	0.0265717
ENSG00000073536	NLE1	ND	1225.45	-0.459602	0.0828923	-5.54457	2.94677e-08	7.30877e-07
ENSG00000153561	RMND5A	ND	3454.81	-0.461737	0.110032	-4.19639	2.71208e-05	0.000397276
ENSG00000065183	WDR3	ND	4756.38	-0.463749	0.112521	-4.12144	3.76505e-05	0.000534758
ENSG00000179456	ZBTB18	ND	1574.24	-0.463878	0.0942819	-4.92011	8.64936e-07	1.69764e-05
ENSG00000110104	CCDC86	ND	1566.95	-0.466011	0.0838351	-5.55866	2.71857e-08	6.77648e-07
ENSG00000179041	RRS1	ND	1149.73	-0.466898	0.121531	-3.84181	0.000122131	0.0015394
ENSG00000160408	ST6GALNAC6	ND	1560.06	-0.46702	0.145032	-3.22011	0.00128143	0.0118964
ENSG00000100294	MCAT	ND	468.092	-0.467196	0.116413	-4.01326	5.9887e-05	0.000811295
ENSG00000153395	LPCAT1	ND	11588	-0.467594	0.122971	-3.80247	0.00014326	0.00176799
ENSG00000156521	TYSND1	ND	844.59	-0.469998	0.105856	-4.43997	8.99722e-06	0.000146902
ENSG00000011426	ANLN	ND	2130.39	-0.471645	0.160758	-2.93389	0.00334747	0.0263915
ENSG00000168264	IRF2BP2	ND	3741.63	-0.471708	0.120955	-3.89986	9.62494e-05	0.00124957
ENSG00000105875	WDR91	ND	4196.28	-0.471894	0.0876476	-5.384	7.2849e-08	1.70239e-06
ENSG00000171105	INSR	ND	3279.94	-0.471952	0.0766025	-6.16105	7.22628e-10	2.19221e-08
ENSG00000177051	FBXO46	ND	2680.24	-0.47332	0.111656	-4.2391	2.24415e-05	0.000336307
ENSG00000181035	SLC25A42	ND	678.166	-0.473779	0.164784	-2.87515	0.00403842	0.0307842
ENSG00000197971	MBP	ND	5782.7	-0.475445	0.065709	-7.23562	4.63408e-13	1.91457e-11
ENSG00000185963	BICD2	ND	2733.09	-0.47644	0.0792108	-6.01484	1.80069e-09	5.21838e-08
ENSG00000269343	ZNF587B	ND	942.049	-0.477683	0.0965514	-4.94745	7.51938e-07	1.48364e-05
ENSG00000148154	UGCG	ND	4633.69	-0.47777	0.104428	-4.57512	4.75947e-06	8.21022e-05
ENSG00000160993	ALKBH4	ND	348.15	-0.479263	0.171117	-2.8008	0.00509761	0.0373908
ENSG00000160439	RDH13	ND	326.567	-0.479442	0.156695	-3.05972	0.00221543	0.0188154
ENSG00000165724	ZMYND19	ND	1033.29	-0.479575	0.108771	-4.40904	1.03829e-05	0.000166616
ENSG00000040633	PHF23	ND	3046.72	-0.481179	0.064575	-7.45147	9.23067e-14	4.12101e-12
ENSG00000144659	SLC25A38	ND	1721.92	-0.481835	0.101972	-4.72517	2.29925e-06	4.16099e-05
ENSG00000160209	PDXK	ND	3765.15	-0.483113	0.137854	-3.50452	0.00045744	0.00491541
ENSG00000155034	FBXL18	ND	450.276	-0.48367	0.176852	-2.73488	0.00624032	0.0440445
ENSG00000106701	FSD1L	ND	4172.45	-0.484954	0.138381	-3.50448	0.000457492	0.00491541
ENSG00000188735	TMEM120B	ND	658.233	-0.484997	0.116804	-4.15224	3.29235e-05	0.000473465
ENSG00000161956	SENP3	ND	599.288	-0.488923	0.111405	-4.38868	1.14041e-05	0.000181062
ENSG00000001084	GCLC	ND	1387.46	-0.490228	0.105961	-4.6265	3.71899e-06	6.5054e-05
ENSG00000101194	SLC17A9	ND	4315.03	-0.491286	0.134352	-3.6567	0.000255482	0.00295971
ENSG00000182372	CLN8	ND	653.18	-0.492234	0.149865	-3.28451	0.0010216	0.00990855
ENSG00000184402	SS18L1	ND	1127.5	-0.492585	0.113639	-4.33466	1.45987e-05	0.000227436
ENSG00000238227	TMEM250	ND	1327.02	-0.493407	0.119491	-4.12925	3.63949e-05	0.000518896
ENSG00000131323	TRAF3	ND	5742.05	-0.493784	0.105617	-4.67523	2.93625e-06	5.21551e-05
ENSG00000172893	DHCR7	ND	4463.53	-0.494721	0.154351	-3.20517	0.00134982	0.0124005
ENSG00000187815	ZFP69	ND	387.679	-0.497153	0.173756	-2.86122	0.00422012	0.0318447
ENSG00000143507	DUSP10	ND	3949.81	-0.50085	0.103354	-4.84598	1.2599e-06	2.39636e-05
ENSG00000213066	CEP43	ND	673.059	-0.500856	0.12702	-3.94311	8.04308e-05	0.00106548
ENSG00000187801	ZFP69B	ND	530.65	-0.501528	0.182729	-2.74466	0.00605744	0.0429768
ENSG00000132326	PER2	ND	1561.68	-0.503551	0.0989552	-5.08868	3.60569e-07	7.47942e-06
ENSG00000073060	SCARB1	ND	6791.17	-0.503718	0.129647	-3.8853	0.000102204	0.00131659
ENSG00000105926	PALS2	ND	1936.57	-0.504385	0.0702318	-7.18172	6.88396e-13	2.80535e-11
ENSG00000171163	ZNF692	ND	1067	-0.505688	0.0919376	-5.50034	3.79064e-08	9.21834e-07
ENSG00000101040	ZMYND8	ND	3585.59	-0.506115	0.100806	-5.0207	5.14847e-07	1.04264e-05
ENSG00000104524	PYCR3	ND	505.52	-0.507285	0.162504	-3.12167	0.0017983	0.0158582
ENSG00000198298	ZNF485	ND	299.9	-0.507363	0.147683	-3.43548	0.000591509	0.00613921
ENSG00000167851	CD300A	ND	3856.07	-0.508677	0.119125	-4.27011	1.95375e-05	0.000295752
ENSG00000103037	SETD6	ND	764.76	-0.509525	0.130597	-3.90152	9.55924e-05	0.00124212
ENSG00000133056	PIK3C2B	ND	2317.86	-0.510071	0.0980793	-5.20059	1.98656e-07	4.31845e-06
ENSG00000175087	PDIK1L	ND	937.79	-0.510949	0.178056	-2.86959	0.00411006	0.0311557
ENSG00000135966	TGFBRAP1	ND	3142.82	-0.511109	0.10274	-4.97477	6.53251e-07	1.2992e-05
ENSG00000153046	CDYL	ND	2303.05	-0.5114	0.132722	-3.85317	0.000116599	0.00147785
ENSG00000105072	C19orf44	ND	303.831	-0.51213	0.183024	-2.79816	0.00513945	0.0376276
ENSG00000172301	COPRS	ND	457.719	-0.512931	0.142691	-3.59469	0.000324782	0.00363854
ENSG00000152133	GPATCH11	ND	4096.26	-0.513677	0.189966	-2.70406	0.00684988	0.0475612
ENSG00000134897	BIVM	ND	537.353	-0.514144	0.12083	-4.25511	2.08942e-05	0.000314697
ENSG00000154165	GPR15	ND	2792.32	-0.518003	0.170358	-3.04068	0.00236043	0.0197995
ENSG00000198055	GRK6	ND	3670.85	-0.518149	0.0859873	-6.02587	1.68199e-09	4.90368e-08
ENSG00000108819	PPP1R9B	ND	6857.37	-0.51982	0.0789199	-6.58667	4.49801e-11	1.57178e-09
ENSG00000178209	PLEC	ND	10471.3	-0.520007	0.128034	-4.06149	4.87606e-05	0.000677126
ENSG00000247626	MARS2	ND	1645.19	-0.52024	0.139697	-3.72407	0.000196039	0.00234744
ENSG00000197362	ZNF786	ND	470.417	-0.522938	0.133517	-3.91663	8.97941e-05	0.00117392
ENSG00000107938	EDRF1	ND	4102.75	-0.523214	0.16705	-3.13207	0.00173577	0.0153975
ENSG00000133985	TTC9	ISG	2657.35	-0.523506	0.133949	-3.90824	9.29698e-05	0.0012112
ENSG00000176438	SYNE3	ND	1653.52	-0.524804	0.101388	-5.17621	2.26436e-07	4.8449e-06
ENSG00000131759	RARA	ND	2135.67	-0.52575	0.186907	-2.8129	0.00490971	0.0362436
ENSG00000186222	BLOC1S4	ND	425.988	-0.527287	0.132789	-3.97087	7.16113e-05	0.000955414
ENSG00000105722	ERF	ND	3136.72	-0.528073	0.145373	-3.63255	0.000280636	0.00320886
ENSG00000162063	CCNF	ND	2248.83	-0.530114	0.168773	-3.14099	0.00168376	0.0150163
ENSG00000167695	TLCD3A	ND	969.615	-0.530238	0.157314	-3.37057	0.000750142	0.00758049
ENSG00000179409	GEMIN4	ND	2527.49	-0.531716	0.0869562	-6.11475	9.67066e-10	2.88116e-08
ENSG00000130309	COLGALT1	ND	3019.82	-0.532244	0.096418	-5.52017	3.38675e-08	8.33097e-07
ENSG00000106683	LIMK1	ND	2647.44	-0.53383	0.1663	-3.21004	0.00132715	0.0122373
ENSG00000164916	FOXK1	ND	2568.76	-0.534508	0.151573	-3.5264	0.000421249	0.00456867
ENSG00000164070	HSPA4L	ND	1659.79	-0.534647	0.153347	-3.48652	0.000489357	0.00521242
ENSG00000103064	SLC7A6	ND	2734.2	-0.534769	0.179928	-2.97212	0.00295751	0.0238708
ENSG00000167895	TMC8	ND	4142.91	-0.535389	0.140828	-3.80172	0.000143697	0.00177175
ENSG00000148296	SURF6	ND	2957.62	-0.536886	0.066612	-8.0599	7.63583e-16	3.97915e-14
ENSG00000086544	ITPKC	ND	614.432	-0.537953	0.173288	-3.10438	0.00190677	0.0166575
ENSG00000072310	SREBF1	ND	2110.65	-0.539956	0.14089	-3.83248	0.000126859	0.0015917
ENSG00000103066	PLA2G15	ND	354.279	-0.540321	0.167533	-3.22517	0.001259	0.0117595
ENSG00000128294	TPST2	ND	874.043	-0.541919	0.171795	-3.15446	0.00160795	0.0144435
ENSG00000186185	KIF18B	ND	3042.45	-0.542011	0.10016	-5.41146	6.2512e-08	1.47465e-06
ENSG00000137124	ALDH1B1	ND	2100.33	-0.542341	0.134532	-4.03131	5.54665e-05	0.000760364
ENSG00000135763	URB2	ND	2189.59	-0.543045	0.0655931	-8.279	1.2421e-16	6.95765e-15
ENSG00000126464	PRR12	ND	1657.62	-0.544726	0.0998836	-5.45361	4.93565e-08	1.18311e-06
ENSG00000189046	ALKBH2	ND	720.659	-0.545945	0.117121	-4.66137	3.14106e-06	5.54637e-05
ENSG00000131446	MGAT1	ND	3746.65	-0.545951	0.0951151	-5.7399	9.47313e-09	2.54363e-07
ENSG00000105656	ELL	ND	1429.07	-0.54765	0.101629	-5.38871	7.09653e-08	1.66357e-06
ENSG00000172728	FUT10	ND	565.073	-0.55015	0.165215	-3.32991	0.000868742	0.00858751
ENSG00000084112	SSH1	ND	4080.48	-0.55027	0.122543	-4.49041	7.10869e-06	0.00011919
ENSG00000185811	IKZF1	ND	6401.49	-0.551659	0.18551	-2.97374	0.00294191	0.0237705
ENSG00000117479	SLC19A2	ND	985.355	-0.553016	0.0996031	-5.5522	2.82102e-08	7.00849e-07
ENSG00000107957	SH3PXD2A	ND	2695.23	-0.553242	0.140353	-3.94178	8.08808e-05	0.00106954
ENSG00000215012	RTL10	ND	979.904	-0.554074	0.148827	-3.72294	0.000196912	0.00235602
ENSG00000169105	CHST14	ND	376.163	-0.554927	0.176578	-3.14268	0.00167412	0.0149392
ENSG00000136603	SKIL	ND	2285.97	-0.556265	0.189838	-2.93021	0.00338729	0.0266073
ENSG00000172081	MOB3A	ND	12895.3	-0.556738	0.114891	-4.84581	1.26099e-06	2.39636e-05
ENSG00000149485	FADS1	ND	5096.42	-0.5568	0.0548419	-10.1528	3.21942e-24	2.83233e-22
ENSG00000108175	ZMIZ1	ND	8811.21	-0.557924	0.146068	-3.81962	0.000133655	0.00166168
ENSG00000141569	TRIM65	ND	1073.03	-0.558575	0.1269	-4.40169	1.07412e-05	0.000171446
ENSG00000121057	AKAP1	ND	3439.11	-0.559958	0.148999	-3.75814	0.000171183	0.00208486
ENSG00000139718	SETD1B	ND	2741.14	-0.560072	0.137206	-4.08198	4.46537e-05	0.000624734
ENSG00000166387	PPFIBP2	ND	2327.69	-0.5604	0.177459	-3.15792	0.00158901	0.0142992
ENSG00000110660	SLC35F2	ND	2808.77	-0.560962	0.117259	-4.78397	1.71869e-06	3.17342e-05
ENSG00000146858	ZC3HAV1L	ND	400.952	-0.561688	0.176645	-3.17976	0.00147398	0.013393
ENSG00000179958	DCTPP1	ND	1064.49	-0.566739	0.163055	-3.47575	0.00050943	0.00538829
ENSG00000159388	BTG2	HALLMARK_INFLAMMATORY_RESPONSE	13644.6	-0.566757	0.162375	-3.49042	0.000482258	0.0051519
ENSG00000171492	LRRC8D	ND	1359.74	-0.569204	0.103987	-5.47381	4.40456e-08	1.06421e-06
ENSG00000123933	MXD4	ND	2160.57	-0.569653	0.0957253	-5.95091	2.66649e-09	7.56736e-08
ENSG00000126903	SLC10A3	ND	778.812	-0.570156	0.141084	-4.04124	5.3169e-05	0.000730879
ENSG00000112561	TFEB	ND	3824.45	-0.570313	0.163636	-3.48525	0.000491673	0.00522634
ENSG00000172375	C2CD2L	ND	984.487	-0.570355	0.14089	-4.04823	5.16067e-05	0.000712678
ENSG00000081189	MEF2C	ND	11836.6	-0.571187	0.187538	-3.04572	0.00232125	0.0195695
ENSG00000089094	KDM2B	ND	4395.24	-0.572515	0.0836151	-6.84703	7.54012e-12	2.78445e-10
ENSG00000070718	AP3M2	ND	2616.99	-0.573545	0.171319	-3.34782	0.000814499	0.00811029
ENSG00000115902	SLC1A4	ND	5958.46	-0.576329	0.128605	-4.4814	7.41563e-06	0.000123782
ENSG00000128059	PPAT	ND	2553.81	-0.576703	0.0570556	-10.1078	5.10427e-24	4.38733e-22
ENSG00000099992	TBC1D10A	ND	586.416	-0.577269	0.160082	-3.60609	0.000310847	0.00350078
ENSG00000148835	TAF5	ND	691.741	-0.577587	0.174311	-3.31355	0.000921189	0.00904022
ENSG00000126953	TIMM8A	ND	727.397	-0.578173	0.10524	-5.49386	3.93242e-08	9.53214e-07
ENSG00000118894	EEF2KMT	ND	261.039	-0.582775	0.169191	-3.44448	0.000572165	0.00595498
ENSG00000135617	PRADC1	ND	286.277	-0.583226	0.164434	-3.54688	0.000389821	0.00427431
ENSG00000162298	SYVN1	ND	5170.32	-0.583417	0.0780211	-7.47769	7.56417e-14	3.39729e-12
ENSG00000183624	HMCES	ND	2738.93	-0.584491	0.190096	-3.07471	0.00210704	0.0180383
ENSG00000102743	SLC25A15	ND	305.099	-0.585327	0.203946	-2.87001	0.00410455	0.0311296
ENSG00000186193	SAPCD2	ND	532.491	-0.586161	0.198644	-2.95081	0.00316938	0.0251866
ENSG00000164951	PDP1	ND	1171.17	-0.586459	0.0723958	-8.10074	5.4627e-16	2.87677e-14
ENSG00000175463	TBC1D10C	ND	1783.31	-0.586617	0.166719	-3.5186	0.000433828	0.0046881
ENSG00000139190	VAMP1	ND	2260.59	-0.587348	0.155584	-3.77511	0.000159936	0.00195425
ENSG00000146094	DOK3	ND	8379.28	-0.592538	0.170676	-3.47172	0.000517134	0.00546204
ENSG00000181915	ADO	ND	2622.49	-0.594824	0.0906473	-6.56196	5.31046e-11	1.83425e-09
ENSG00000179598	PLD6	ND	452.931	-0.600195	0.144577	-4.15137	3.3049e-05	0.000474814
ENSG00000137054	POLR1E	ND	2303.19	-0.600457	0.0938976	-6.3948	1.60753e-10	5.23797e-09
ENSG00000117877	POLR1G	ND	262.563	-0.600604	0.18187	-3.30238	0.000958687	0.00937132
ENSG00000100422	CERK	ND	2736.5	-0.601881	0.110296	-5.45698	4.84295e-08	1.16449e-06
ENSG00000178764	ZHX2	ND	1641.99	-0.602837	0.217874	-2.76691	0.00565905	0.0406907
ENSG00000156017	CARNMT1	ND	1135.44	-0.605703	0.0755348	-8.01886	1.06731e-15	5.54261e-14
ENSG00000113658	SMAD5	ND	1658.49	-0.607201	0.177906	-3.41304	0.000642432	0.00659452
ENSG00000170191	NANP	ND	484.63	-0.608014	0.125457	-4.84637	1.2574e-06	2.39562e-05
ENSG00000122512	PMS2	ND	1183.03	-0.608716	0.0851988	-7.14465	9.02254e-13	3.62745e-11
ENSG00000130340	SNX9	ND	3150.59	-0.609779	0.208003	-2.93159	0.00337227	0.0265451
ENSG00000167840	ZNF232	ND	523.663	-0.609807	0.197971	-3.08029	0.002068	0.0177855
ENSG00000150455	TIRAP	ND	279.991	-0.610119	0.13024	-4.68456	2.80565e-06	4.9954e-05
ENSG00000143162	CREG1	ND	415.001	-0.610642	0.218619	-2.79318	0.00521924	0.0380781
ENSG00000162783	IER5	ND	5038.25	-0.611757	0.169797	-3.60288	0.000314705	0.00353624
ENSG00000108239	TBC1D12	ND	458.118	-0.611818	0.193322	-3.16476	0.00155213	0.0140264
ENSG00000109501	WFS1	ND	225.894	-0.612254	0.211283	-2.89779	0.00375806	0.0289775
ENSG00000163082	SGPP2	ND	4011.24	-0.6141	0.158641	-3.87101	0.000108387	0.00139145
ENSG00000171574	ZNF584	ND	471.834	-0.614104	0.12165	-5.04812	4.46179e-07	9.11907e-06
ENSG00000126249	PDCD2L	ND	174.394	-0.615084	0.196834	-3.12489	0.00177872	0.0157225
ENSG00000165661	QSOX2	ND	2020.85	-0.617458	0.13861	-4.45464	8.40323e-06	0.000137655
ENSG00000174516	PELI3	ND	101.653	-0.622903	0.210035	-2.96571	0.0030198	0.0242427
ENSG00000110042	DTX4	ND	4073.55	-0.623336	0.214156	-2.91066	0.00360664	0.0280358
ENSG00000146083	RNF44	ND	2764.96	-0.623556	0.11496	-5.4241	5.82464e-08	1.38421e-06
ENSG00000104635	SLC39A14	ND	2432.39	-0.624185	0.215453	-2.89708	0.00376649	0.029007
ENSG00000181418	DDN	ND	398.19	-0.628962	0.205945	-3.05402	0.00225794	0.0191006
ENSG00000157350	ST3GAL2	ND	3904.34	-0.630533	0.142031	-4.43939	9.02155e-06	0.000147103
ENSG00000130684	ZNF337	ND	213.61	-0.63163	0.170091	-3.71349	0.000204424	0.0024342
ENSG00000099821	POLRMT	ND	1569.4	-0.631704	0.125534	-5.03216	4.84997e-07	9.8609e-06
ENSG00000247746	USP51	ND	158.5	-0.636665	0.20669	-3.08029	0.00206799	0.0177855
ENSG00000164291	ARSK	ND	293.426	-0.636681	0.150755	-4.22329	2.40763e-05	0.00035865
ENSG00000130517	PGPEP1	ND	2425.11	-0.638239	0.14009	-4.55592	5.21557e-06	8.94543e-05
ENSG00000148339	SLC25A25	ND	1113.45	-0.638913	0.12484	-5.11784	3.09057e-07	6.50106e-06
ENSG00000020256	ZFP64	ND	1283.39	-0.639663	0.0996029	-6.42213	1.34382e-10	4.43668e-09
ENSG00000100926	TM9SF1	ND	211.863	-0.639752	0.183153	-3.493	0.000477626	0.00510606
ENSG00000134222	PSRC1	ND	324.966	-0.64499	0.218245	-2.95535	0.00312314	0.0249352
ENSG00000135823	STX6	ND	2117.15	-0.645114	0.0774467	-8.32977	8.09972e-17	4.60606e-15
ENSG00000011478	QPCTL	ND	621.163	-0.645497	0.132855	-4.85865	1.18187e-06	2.26616e-05
ENSG00000186230	ZNF749	ND	470.17	-0.654622	0.123189	-5.31397	1.07262e-07	2.41961e-06
ENSG00000168286	THAP11	ND	583.065	-0.656176	0.181154	-3.6222	0.000292111	0.00331976
ENSG00000008256	CYTH3	ND	2082.1	-0.656315	0.183129	-3.58389	0.000338511	0.00377655
ENSG00000108798	ABI3	ND	1878.16	-0.658607	0.115994	-5.67794	1.36327e-08	3.59596e-07
ENSG00000167716	WDR81	ND	1520.8	-0.658879	0.176151	-3.74041	0.000183717	0.00221052
ENSG00000105851	PIK3CG	ND	996.719	-0.65925	0.156884	-4.20216	2.64385e-05	0.000389571
ENSG00000135127	BICDL1	ND	838.497	-0.65969	0.151107	-4.36572	1.26703e-05	0.000199052
ENSG00000198885	ITPRIPL1	ND	983.688	-0.659872	0.122878	-5.37014	7.86761e-08	1.82714e-06
ENSG00000034152	MAP2K3	ND	1801.23	-0.66009	0.226086	-2.91964	0.00350432	0.0274401
ENSG00000116337	AMPD2	ND	1695.14	-0.660496	0.0947298	-6.97242	3.11539e-12	1.20087e-10
ENSG00000139112	GABARAPL1	ND	238.816	-0.660964	0.172842	-3.8241	0.000131248	0.00164263
ENSG00000133247	KMT5C	ND	227.279	-0.661235	0.189664	-3.48635	0.000489667	0.00521242
ENSG00000178718	RPP25	ND	254.878	-0.662112	0.222602	-2.97442	0.00293538	0.0237434
ENSG00000172840	PDP2	ND	1100.86	-0.66349	0.140424	-4.72492	2.30211e-06	4.16099e-05
ENSG00000066336	SPI1	ND	952.366	-0.666675	0.128305	-5.19603	2.03594e-07	4.4066e-06
ENSG00000183742	MACC1	ND	5391.35	-0.666779	0.241652	-2.75925	0.00579336	0.0414397
ENSG00000185862	EVI2B	ND	4927.83	-0.66855	0.238674	-2.8011	0.00509286	0.0373743
ENSG00000249471	ZNF324B	ND	349.163	-0.670454	0.124661	-5.37821	7.52314e-08	1.75259e-06
ENSG00000101255	TRIB3	ND	1499.56	-0.671901	0.178693	-3.76009	0.000169852	0.00207203
ENSG00000100068	LRP5L	ND	298.342	-0.672648	0.209056	-3.21755	0.0012929	0.0119584
ENSG00000185361	TNFAIP8L1	ND	884.174	-0.674316	0.15679	-4.30076	1.70214e-05	0.000259502
ENSG00000166886	NAB2	ND	2633.03	-0.676149	0.0835873	-8.08913	6.00939e-16	3.15356e-14
ENSG00000184162	NR2C2AP	ND	491.906	-0.676247	0.169043	-4.00044	6.32237e-05	0.000853405
ENSG00000213347	MXD3	ND	669.412	-0.679006	0.236195	-2.87476	0.00404328	0.0308056
ENSG00000015532	XYLT2	ND	570.269	-0.68058	0.202472	-3.36136	0.000775593	0.00780604
ENSG00000144791	LIMD1	ND	4310.37	-0.682156	0.149889	-4.55109	5.33698e-06	9.13271e-05
ENSG00000140455	USP3	ND	1688.57	-0.685364	0.15767	-4.34683	1.38116e-05	0.0002163
ENSG00000104081	BMF	ND	5434.46	-0.686195	0.192653	-3.56181	0.000368303	0.0040682
ENSG00000141873	SLC39A3	ND	369.171	-0.688657	0.123643	-5.5697	2.5518e-08	6.39212e-07
ENSG00000120949	TNFRSF8	ND	6034.18	-0.689327	0.166664	-4.13602	3.5338e-05	0.000504789
ENSG00000173153	ESRRA	ND	1159.97	-0.690118	0.164632	-4.19188	2.76652e-05	0.000404854
ENSG00000182173	TSEN54	ND	487.219	-0.690152	0.200193	-3.44743	0.00056594	0.00589429
[truncated: 175 more rows]
